# Supplementary material for: Effects of Methyl Farnesoate on the Growth and Antioxidant Capacity of Neocaridina denticulata
Source: Antioxidants (Basel). 2025 May 25;14(6):635. doi: 10.3390/antiox14060635 (PMC12189865; doi:10.3390/antiox14060635)
Supplement: Supplementary file 1 [file antioxidants-14-00635-s001.zip]

Archive with 1 entries (1 files):
- antioxidants-3637971-supplementary.xlsx
