# Supplementary material for: Effects of Methyl Farnesoate on the Growth and Antioxidant Capacity of Neocaridina denticulata
Source: Antioxidants (Basel). 2025 May 25;14(6):635. doi: 10.3390/antiox14060635 (PMC12189865; doi:10.3390/antiox14060635)
Supplement: Supplementary file 1 [file antioxidants-14-00635-s001.zip › antioxidants-3637971-supplementary.xlsx]

## Sheet: Table S1
Table S1. Summary of Illumina RNA-Seq data
group	sample	raw reads	valid reads
Juv_c	Juv_c_1	43772180	42662752
Juv_c	Juv_c_2	50322336	49188156
Juv_c	Juv_c_3	44145764	43058164
Juv_7	Juv_7_1	45511836	44282080
Juv_7	Juv_7_2	46356796	45104304
Juv_7	Juv_7_3	49628702	48429930
Juv_8	Juv_8_1	44797540	43713732
Juv_8	Juv_8_2	46175036	45223824
Juv_8	Juv_8_3	50384022	49296090
Juv_9	Juv_9_1	46760062	45669662
Juv_9	Juv_9_2	45428960	44381106
Juv_9	Juv_9_3	49041536	47761222

## Sheet: Table S2
Table S2. GO analysis of DEGs
Juv_9 vs Juv_c
GO_ID	GO_Term	GO_Category	Gene_ID	Number of genes	Total Significant ID Number	Background ID Number	Rich.Factor	P.value
GO:0006936	muscle contraction	Biological Process	TRINITY_DN10560_c0_g1, TRINITY_DN10839_c0_g1, TRINITY_DN14181_c0_g1, TRINITY_DN17519_c0_g1, TRINITY_DN178_c0_g1, TRINITY_DN18605_c0_g1, TRINITY_DN203_c0_g1, TRINITY_DN20488_c0_g2, TRINITY_DN27424_c0_g1, TRINITY_DN29686_c0_g1, TRINITY_DN33056_c0_g3, TRINITY_DN34089_c0_g1, TRINITY_DN35406_c0_g2, TRINITY_DN3851_c0_g1, TRINITY_DN3851_c0_g2, TRINITY_DN41794_c0_g2, TRINITY_DN436_c0_g1, TRINITY_DN45886_…	35	133	210	0.1667	4.21963E-28
GO:0003012	muscle system process	Biological Process	TRINITY_DN10560_c0_g1, TRINITY_DN10839_c0_g1, TRINITY_DN14181_c0_g1, TRINITY_DN17519_c0_g1, TRINITY_DN178_c0_g1, TRINITY_DN18605_c0_g1, TRINITY_DN203_c0_g1, TRINITY_DN20488_c0_g2, TRINITY_DN27424_c0_g1, TRINITY_DN29686_c0_g1, TRINITY_DN33056_c0_g3, TRINITY_DN34089_c0_g1, TRINITY_DN35406_c0_g2, TRINITY_DN3851_c0_g1, TRINITY_DN3851_c0_g2, TRINITY_DN41794_c0_g2, TRINITY_DN436_c0_g1, TRINITY_DN45886_…	36	133	254	0.1417	2.38303E-26
GO:0033275	actin-myosin filament sliding	Biological Process	TRINITY_DN10839_c0_g1, TRINITY_DN178_c0_g1, TRINITY_DN18605_c0_g1, TRINITY_DN20488_c0_g2, TRINITY_DN35406_c0_g2, TRINITY_DN3851_c0_g1, TRINITY_DN3851_c0_g2, TRINITY_DN436_c0_g1, TRINITY_DN463_c0_g1, TRINITY_DN4719_c0_g2, TRINITY_DN4756_c0_g2, TRINITY_DN4983_c0_g1, TRINITY_DN50179_c0_g1, TRINITY_DN543_c3_g1, TRINITY_DN752_c0_g2, TRINITY_DN8267_c0_g2, TRINITY_DN919_c0_g1, TRINITY_DN9402_c0_g1, TRIN…	21	133	58	0.3621	9.25482E-25
GO:0030049	muscle filament sliding	Biological Process	TRINITY_DN10839_c0_g1, TRINITY_DN178_c0_g1, TRINITY_DN18605_c0_g1, TRINITY_DN20488_c0_g2, TRINITY_DN35406_c0_g2, TRINITY_DN3851_c0_g1, TRINITY_DN3851_c0_g2, TRINITY_DN436_c0_g1, TRINITY_DN463_c0_g1, TRINITY_DN4719_c0_g2, TRINITY_DN4756_c0_g2, TRINITY_DN4983_c0_g1, TRINITY_DN50179_c0_g1, TRINITY_DN543_c3_g1, TRINITY_DN752_c0_g2, TRINITY_DN8267_c0_g2, TRINITY_DN919_c0_g1, TRINITY_DN9402_c0_g1, TRIN…	21	133	58	0.3621	9.25482E-25
GO:0070252	actin-mediated cell contraction	Biological Process	TRINITY_DN10839_c0_g1, TRINITY_DN1326_c0_g1, TRINITY_DN178_c0_g1, TRINITY_DN18605_c0_g1, TRINITY_DN20488_c0_g2, TRINITY_DN29686_c0_g1, TRINITY_DN35406_c0_g2, TRINITY_DN3851_c0_g1, TRINITY_DN3851_c0_g2, TRINITY_DN436_c0_g1, TRINITY_DN463_c0_g1, TRINITY_DN4719_c0_g2, TRINITY_DN4756_c0_g2, TRINITY_DN4983_c0_g1, TRINITY_DN50179_c0_g1, TRINITY_DN543_c3_g1, TRINITY_DN746_c2_g1, TRINITY_DN752_c0_g2, TRI…	24	133	101	0.2376	3.24603E-23
GO:0030048	actin filament-based movement	Biological Process	TRINITY_DN10839_c0_g1, TRINITY_DN1326_c0_g1, TRINITY_DN178_c0_g1, TRINITY_DN18605_c0_g1, TRINITY_DN20488_c0_g2, TRINITY_DN29686_c0_g1, TRINITY_DN35406_c0_g2, TRINITY_DN3851_c0_g1, TRINITY_DN3851_c0_g2, TRINITY_DN436_c0_g1, TRINITY_DN463_c0_g1, TRINITY_DN4719_c0_g2, TRINITY_DN4756_c0_g2, TRINITY_DN4983_c0_g1, TRINITY_DN50179_c0_g1, TRINITY_DN543_c3_g1, TRINITY_DN746_c2_g1, TRINITY_DN752_c0_g2, TRI…	24	133	113	0.2124	5.88439E-22
GO:0006941	striated muscle contraction	Biological Process	TRINITY_DN178_c0_g1, TRINITY_DN203_c0_g1, TRINITY_DN20488_c0_g2, TRINITY_DN29686_c0_g1, TRINITY_DN33056_c0_g3, TRINITY_DN35406_c0_g2, TRINITY_DN3851_c0_g1, TRINITY_DN3851_c0_g2, TRINITY_DN41794_c0_g2, TRINITY_DN45886_c0_g2, TRINITY_DN463_c0_g1, TRINITY_DN4756_c0_g2, TRINITY_DN50179_c0_g1, TRINITY_DN51604_c0_g1, TRINITY_DN752_c0_g2, TRINITY_DN8267_c0_g2, TRINITY_DN9402_c0_g1, TRINITY_DN9519_c0_g1,…	19	133	109	0.1743	7.68861E-16
GO:0003008	system process	Biological Process	TRINITY_DN10560_c0_g1, TRINITY_DN10564_c0_g2, TRINITY_DN10839_c0_g1, TRINITY_DN13224_c0_g1, TRINITY_DN14181_c0_g1, TRINITY_DN17519_c0_g1, TRINITY_DN178_c0_g1, TRINITY_DN18417_c0_g1, TRINITY_DN18605_c0_g1, TRINITY_DN203_c0_g1, TRINITY_DN20488_c0_g2, TRINITY_DN21620_c0_g1, TRINITY_DN21830_c0_g1, TRINITY_DN27424_c0_g1, TRINITY_DN29686_c0_g1, TRINITY_DN30904_c0_g1, TRINITY_DN33056_c0_g3, TRINITY_DN34…	48	133	956	0.0502	1.40056E-15
GO:0030029	actin filament-based process	Biological Process	TRINITY_DN10839_c0_g1, TRINITY_DN1196_c0_g3, TRINITY_DN1326_c0_g1, TRINITY_DN178_c0_g1, TRINITY_DN18605_c0_g1, TRINITY_DN203_c0_g1, TRINITY_DN20488_c0_g2, TRINITY_DN27424_c0_g1, TRINITY_DN29686_c0_g1, TRINITY_DN34348_c1_g1, TRINITY_DN35406_c0_g2, TRINITY_DN3851_c0_g1, TRINITY_DN3851_c0_g2, TRINITY_DN436_c0_g1, TRINITY_DN46055_c0_g1, TRINITY_DN463_c0_g1, TRINITY_DN4719_c0_g2, TRINITY_DN4756_c0_g2,…	31	133	498	0.0622	2.24541E-12
GO:0044057	regulation of system process	Biological Process	TRINITY_DN10564_c0_g2, TRINITY_DN10839_c0_g1, TRINITY_DN1196_c0_g3, TRINITY_DN12179_c0_g3, TRINITY_DN13224_c0_g1, TRINITY_DN178_c0_g1, TRINITY_DN2349_c0_g1, TRINITY_DN29686_c0_g1, TRINITY_DN33056_c0_g3, TRINITY_DN33806_c0_g2, TRINITY_DN3851_c0_g2, TRINITY_DN46055_c0_g1, TRINITY_DN463_c0_g1, TRINITY_DN4719_c0_g2, TRINITY_DN50030_c0_g1, TRINITY_DN50037_c0_g1, TRINITY_DN5686_c0_g2, TRINITY_DN6486_c0…	24	133	341	0.0704	8.16291E-11
GO:0090257	regulation of muscle system process	Biological Process	TRINITY_DN10839_c0_g1, TRINITY_DN1196_c0_g3, TRINITY_DN12179_c0_g3, TRINITY_DN178_c0_g1, TRINITY_DN2349_c0_g1, TRINITY_DN33056_c0_g3, TRINITY_DN33806_c0_g2, TRINITY_DN3851_c0_g2, TRINITY_DN46055_c0_g1, TRINITY_DN463_c0_g1, TRINITY_DN6486_c0_g1, TRINITY_DN752_c0_g2, TRINITY_DN8267_c0_g2, TRINITY_DN9402_c0_g1, TRINITY_DN9519_c0_g1, TRINITY_DN9672_c0_g2, TRINITY_DN9913_c0_g2	17	133	165	0.103	1.78733E-10
GO:0006937	regulation of muscle contraction	Biological Process	TRINITY_DN10839_c0_g1, TRINITY_DN1196_c0_g3, TRINITY_DN12179_c0_g3, TRINITY_DN178_c0_g1, TRINITY_DN33056_c0_g3, TRINITY_DN3851_c0_g2, TRINITY_DN46055_c0_g1, TRINITY_DN463_c0_g1, TRINITY_DN6486_c0_g1, TRINITY_DN752_c0_g2, TRINITY_DN8267_c0_g2, TRINITY_DN9402_c0_g1, TRINITY_DN9519_c0_g1, TRINITY_DN9672_c0_g2, TRINITY_DN9913_c0_g2	15	133	130	0.1154	4.57126E-10
GO:0061061	muscle structure development	Biological Process	TRINITY_DN10560_c0_g1, TRINITY_DN10826_c0_g1, TRINITY_DN1196_c0_g3, TRINITY_DN12179_c0_g3, TRINITY_DN12180_c0_g1, TRINITY_DN178_c0_g1, TRINITY_DN20488_c0_g2, TRINITY_DN27424_c0_g1, TRINITY_DN30904_c0_g1, TRINITY_DN35406_c0_g2, TRINITY_DN37988_c0_g1, TRINITY_DN3851_c0_g2, TRINITY_DN436_c0_g1, TRINITY_DN43838_c0_g2, TRINITY_DN4719_c0_g2, TRINITY_DN4756_c0_g2, TRINITY_DN4983_c0_g1, TRINITY_DN50037_c…	28	133	536	0.0522	1.83415E-09
GO:0008150	biological_process	Biological Process	TRINITY_DN10007_c0_g1, TRINITY_DN10321_c0_g1, TRINITY_DN10560_c0_g1, TRINITY_DN10564_c0_g2, TRINITY_DN10803_c0_g1, TRINITY_DN10826_c0_g1, TRINITY_DN10839_c0_g1, TRINITY_DN1097_c1_g1, TRINITY_DN11807_c0_g1, TRINITY_DN11883_c0_g1, TRINITY_DN1196_c0_g3, TRINITY_DN12028_c0_g1, TRINITY_DN12096_c0_g1, TRINITY_DN12179_c0_g3, TRINITY_DN12180_c0_g1, TRINITY_DN12954_c0_g1, TRINITY_DN13224_c0_g1, TRINITY_DN…	129	133	7329	0.0176	2.98107E-09
GO:0060048	cardiac muscle contraction	Biological Process	TRINITY_DN29686_c0_g1, TRINITY_DN33056_c0_g3, TRINITY_DN3851_c0_g1, TRINITY_DN3851_c0_g2, TRINITY_DN4756_c0_g2, TRINITY_DN50179_c0_g1, TRINITY_DN752_c0_g2, TRINITY_DN8267_c0_g2, TRINITY_DN9519_c0_g1, TRINITY_DN9672_c0_g2	10	133	57	0.1754	6.76243E-09
GO:0097435	supramolecular fiber organization	Biological Process	TRINITY_DN1196_c0_g3, TRINITY_DN1326_c0_g1, TRINITY_DN178_c0_g1, TRINITY_DN203_c0_g1, TRINITY_DN20488_c0_g2, TRINITY_DN27424_c0_g1, TRINITY_DN35406_c0_g2, TRINITY_DN3851_c0_g1, TRINITY_DN3851_c0_g2, TRINITY_DN46055_c0_g1, TRINITY_DN4719_c0_g2, TRINITY_DN4756_c0_g2, TRINITY_DN50030_c0_g1, TRINITY_DN50179_c0_g1, TRINITY_DN51163_c0_g1, TRINITY_DN543_c3_g1, TRINITY_DN8265_c0_g2, TRINITY_DN8267_c0_g2,…	22	133	378	0.0582	1.89763E-08
GO:0042692	muscle cell differentiation	Biological Process	TRINITY_DN10826_c0_g1, TRINITY_DN1196_c0_g3, TRINITY_DN12179_c0_g3, TRINITY_DN12180_c0_g1, TRINITY_DN178_c0_g1, TRINITY_DN20488_c0_g2, TRINITY_DN27424_c0_g1, TRINITY_DN30904_c0_g1, TRINITY_DN35406_c0_g2, TRINITY_DN37988_c0_g1, TRINITY_DN3851_c0_g2, TRINITY_DN43838_c0_g2, TRINITY_DN4756_c0_g2, TRINITY_DN50179_c0_g1, TRINITY_DN543_c3_g1, TRINITY_DN6486_c0_g1, TRINITY_DN8267_c0_g2, TRINITY_DN8677_c0…	21	133	350	0.06	2.45232E-08
GO:0060047	heart contraction	Biological Process	TRINITY_DN29686_c0_g1, TRINITY_DN33056_c0_g3, TRINITY_DN3851_c0_g1, TRINITY_DN3851_c0_g2, TRINITY_DN4756_c0_g2, TRINITY_DN50179_c0_g1, TRINITY_DN6486_c0_g1, TRINITY_DN752_c0_g2, TRINITY_DN8267_c0_g2, TRINITY_DN9519_c0_g1, TRINITY_DN9672_c0_g2	11	133	84	0.131	2.82643E-08
GO:0003009	skeletal muscle contraction	Biological Process	TRINITY_DN178_c0_g1, TRINITY_DN463_c0_g1, TRINITY_DN50179_c0_g1, TRINITY_DN51604_c0_g1, TRINITY_DN752_c0_g2, TRINITY_DN9402_c0_g1, TRINITY_DN9519_c0_g1, TRINITY_DN9672_c0_g2	8	133	36	0.2222	3.2779E-08
GO:0030239	myofibril assembly	Biological Process	TRINITY_DN1196_c0_g3, TRINITY_DN178_c0_g1, TRINITY_DN20488_c0_g2, TRINITY_DN27424_c0_g1, TRINITY_DN35406_c0_g2, TRINITY_DN3851_c0_g2, TRINITY_DN4756_c0_g2, TRINITY_DN50179_c0_g1, TRINITY_DN543_c3_g1, TRINITY_DN8267_c0_g2, TRINITY_DN8677_c0_g2, TRINITY_DN919_c0_g1, TRINITY_DN9519_c0_g1, TRINITY_DN9672_c0_g2	14	133	152	0.0921	3.41736E-08
GO:0032501	multicellular organismal process	Biological Process	TRINITY_DN10560_c0_g1, TRINITY_DN10564_c0_g2, TRINITY_DN10826_c0_g1, TRINITY_DN10839_c0_g1, TRINITY_DN1097_c1_g1, TRINITY_DN11883_c0_g1, TRINITY_DN1196_c0_g3, TRINITY_DN12096_c0_g1, TRINITY_DN12179_c0_g3, TRINITY_DN13224_c0_g1, TRINITY_DN13278_c0_g1, TRINITY_DN14181_c0_g1, TRINITY_DN15008_c0_g1, TRINITY_DN16497_c0_g1, TRINITY_DN1700_c0_g1, TRINITY_DN17519_c0_g1, TRINITY_DN178_c0_g1, TRINITY_DN184…	90	133	4078	0.0221	3.48367E-08
GO:0051146	striated muscle cell differentiation	Biological Process	TRINITY_DN10826_c0_g1, TRINITY_DN1196_c0_g3, TRINITY_DN12180_c0_g1, TRINITY_DN178_c0_g1, TRINITY_DN20488_c0_g2, TRINITY_DN27424_c0_g1, TRINITY_DN30904_c0_g1, TRINITY_DN35406_c0_g2, TRINITY_DN37988_c0_g1, TRINITY_DN3851_c0_g2, TRINITY_DN43838_c0_g2, TRINITY_DN4756_c0_g2, TRINITY_DN50179_c0_g1, TRINITY_DN543_c3_g1, TRINITY_DN8267_c0_g2, TRINITY_DN8677_c0_g2, TRINITY_DN919_c0_g1, TRINITY_DN9519_c0_g…	19	133	298	0.0638	4.66657E-08
GO:0055001	muscle cell development	Biological Process	TRINITY_DN1196_c0_g3, TRINITY_DN12179_c0_g3, TRINITY_DN178_c0_g1, TRINITY_DN20488_c0_g2, TRINITY_DN27424_c0_g1, TRINITY_DN35406_c0_g2, TRINITY_DN37988_c0_g1, TRINITY_DN3851_c0_g2, TRINITY_DN4756_c0_g2, TRINITY_DN50179_c0_g1, TRINITY_DN543_c3_g1, TRINITY_DN6486_c0_g1, TRINITY_DN8267_c0_g2, TRINITY_DN8677_c0_g2, TRINITY_DN919_c0_g1, TRINITY_DN9519_c0_g1, TRINITY_DN9672_c0_g2	17	133	244	0.0697	7.04224E-08
GO:0006942	regulation of striated muscle contraction	Biological Process	TRINITY_DN10839_c0_g1, TRINITY_DN1196_c0_g3, TRINITY_DN12179_c0_g3, TRINITY_DN178_c0_g1, TRINITY_DN33056_c0_g3, TRINITY_DN46055_c0_g1, TRINITY_DN6486_c0_g1, TRINITY_DN8267_c0_g2, TRINITY_DN9519_c0_g1, TRINITY_DN9672_c0_g2	10	133	74	0.1351	9.14093E-08
GO:0003015	heart process	Biological Process	TRINITY_DN29686_c0_g1, TRINITY_DN33056_c0_g3, TRINITY_DN3851_c0_g1, TRINITY_DN3851_c0_g2, TRINITY_DN4756_c0_g2, TRINITY_DN50179_c0_g1, TRINITY_DN6486_c0_g1, TRINITY_DN752_c0_g2, TRINITY_DN8267_c0_g2, TRINITY_DN9519_c0_g1, TRINITY_DN9672_c0_g2	11	133	95	0.1158	1.03864E-07
GO:0014733	regulation of skeletal muscle adaptation	Biological Process	TRINITY_DN10839_c0_g1, TRINITY_DN33806_c0_g2, TRINITY_DN6486_c0_g1, TRINITY_DN9402_c0_g1, TRINITY_DN9519_c0_g1, TRINITY_DN9672_c0_g2	6	133	18	0.3333	1.29831E-07
GO:0072330	monocarboxylic acid biosynthetic process	Biological Process	TRINITY_DN10826_c0_g1, TRINITY_DN12180_c0_g1, TRINITY_DN19503_c0_g2, TRINITY_DN203_c0_g1, TRINITY_DN22240_c0_g2, TRINITY_DN262_c0_g1, TRINITY_DN30904_c0_g1, TRINITY_DN36297_c0_g2, TRINITY_DN40512_c0_g1, TRINITY_DN41794_c0_g2, TRINITY_DN43860_c0_g2, TRINITY_DN45014_c0_g1, TRINITY_DN45886_c0_g2, TRINITY_DN6610_c0_g1	14	133	173	0.0809	1.74807E-07
GO:1903522	regulation of blood circulation	Biological Process	TRINITY_DN1196_c0_g3, TRINITY_DN12179_c0_g3, TRINITY_DN13224_c0_g1, TRINITY_DN29686_c0_g1, TRINITY_DN33056_c0_g3, TRINITY_DN3851_c0_g2, TRINITY_DN46055_c0_g1, TRINITY_DN4719_c0_g2, TRINITY_DN6486_c0_g1, TRINITY_DN8267_c0_g2, TRINITY_DN9519_c0_g1, TRINITY_DN9672_c0_g2	12	133	125	0.096	2.17909E-07
GO:1901700	response to oxygen-containing compound	Biological Process	TRINITY_DN10560_c0_g1, TRINITY_DN10564_c0_g2, TRINITY_DN10826_c0_g1, TRINITY_DN11807_c0_g1, TRINITY_DN11883_c0_g1, TRINITY_DN12028_c0_g1, TRINITY_DN12096_c0_g1, TRINITY_DN12180_c0_g1, TRINITY_DN13224_c0_g1, TRINITY_DN18417_c0_g1, TRINITY_DN19503_c0_g2, TRINITY_DN203_c0_g1, TRINITY_DN23587_c0_g3, TRINITY_DN24483_c0_g2, TRINITY_DN33056_c0_g3, TRINITY_DN3310_c0_g1, TRINITY_DN35603_c0_g1, TRINITY_DN3…	37	133	1079	0.0343	2.80012E-07
GO:0050881	musculoskeletal movement	Biological Process	TRINITY_DN178_c0_g1, TRINITY_DN463_c0_g1, TRINITY_DN50179_c0_g1, TRINITY_DN51604_c0_g1, TRINITY_DN752_c0_g2, TRINITY_DN9402_c0_g1, TRINITY_DN9519_c0_g1, TRINITY_DN9672_c0_g2	8	133	47	0.1702	2.98134E-07
GO:0044283	small molecule biosynthetic process	Biological Process	TRINITY_DN10007_c0_g1, TRINITY_DN10826_c0_g1, TRINITY_DN11883_c0_g1, TRINITY_DN12180_c0_g1, TRINITY_DN12954_c0_g1, TRINITY_DN13957_c0_g1, TRINITY_DN19503_c0_g2, TRINITY_DN203_c0_g1, TRINITY_DN22240_c0_g2, TRINITY_DN262_c0_g1, TRINITY_DN30904_c0_g1, TRINITY_DN345_c2_g1, TRINITY_DN35603_c0_g1, TRINITY_DN36297_c0_g2, TRINITY_DN40512_c0_g1, TRINITY_DN41794_c0_g2, TRINITY_DN42903_c0_g3, TRINITY_DN4386…	24	133	521	0.0461	3.39226E-07
GO:0050879	multicellular organismal movement	Biological Process	TRINITY_DN178_c0_g1, TRINITY_DN463_c0_g1, TRINITY_DN50179_c0_g1, TRINITY_DN51604_c0_g1, TRINITY_DN752_c0_g2, TRINITY_DN9402_c0_g1, TRINITY_DN9519_c0_g1, TRINITY_DN9672_c0_g2	8	133	49	0.1633	4.17337E-07
GO:0008015	blood circulation	Biological Process	TRINITY_DN10564_c0_g2, TRINITY_DN13224_c0_g1, TRINITY_DN29686_c0_g1, TRINITY_DN33056_c0_g3, TRINITY_DN3851_c0_g1, TRINITY_DN3851_c0_g2, TRINITY_DN4756_c0_g2, TRINITY_DN50106_c0_g1, TRINITY_DN50179_c0_g1, TRINITY_DN5686_c0_g2, TRINITY_DN6486_c0_g1, TRINITY_DN752_c0_g2, TRINITY_DN8267_c0_g2, TRINITY_DN9519_c0_g1, TRINITY_DN9672_c0_g2	15	133	215	0.0698	4.31663E-07
GO:0055002	striated muscle cell development	Biological Process	TRINITY_DN1196_c0_g3, TRINITY_DN178_c0_g1, TRINITY_DN20488_c0_g2, TRINITY_DN27424_c0_g1, TRINITY_DN35406_c0_g2, TRINITY_DN37988_c0_g1, TRINITY_DN3851_c0_g2, TRINITY_DN4756_c0_g2, TRINITY_DN50179_c0_g1, TRINITY_DN543_c3_g1, TRINITY_DN8267_c0_g2, TRINITY_DN8677_c0_g2, TRINITY_DN919_c0_g1, TRINITY_DN9519_c0_g1, TRINITY_DN9672_c0_g2	15	133	220	0.0682	5.8002E-07
GO:0003013	circulatory system process	Biological Process	TRINITY_DN10564_c0_g2, TRINITY_DN13224_c0_g1, TRINITY_DN29686_c0_g1, TRINITY_DN33056_c0_g3, TRINITY_DN3851_c0_g1, TRINITY_DN3851_c0_g2, TRINITY_DN4756_c0_g2, TRINITY_DN50106_c0_g1, TRINITY_DN50179_c0_g1, TRINITY_DN5686_c0_g2, TRINITY_DN6486_c0_g1, TRINITY_DN752_c0_g2, TRINITY_DN8267_c0_g2, TRINITY_DN9519_c0_g1, TRINITY_DN9672_c0_g2	15	133	224	0.067	7.30267E-07
GO:0046031	ADP metabolic process	Biological Process	TRINITY_DN10007_c0_g1, TRINITY_DN10826_c0_g1, TRINITY_DN12180_c0_g1, TRINITY_DN203_c0_g1, TRINITY_DN262_c0_g1, TRINITY_DN30904_c0_g1, TRINITY_DN345_c2_g1, TRINITY_DN41794_c0_g2, TRINITY_DN45886_c0_g2	9	133	72	0.125	8.15833E-07
GO:0006928	obsolete movement of cell or subcellular component	Biological Process	TRINITY_DN10560_c0_g1, TRINITY_DN10839_c0_g1, TRINITY_DN11807_c0_g1, TRINITY_DN13224_c0_g1, TRINITY_DN1326_c0_g1, TRINITY_DN178_c0_g1, TRINITY_DN18605_c0_g1, TRINITY_DN20488_c0_g2, TRINITY_DN27424_c0_g1, TRINITY_DN29686_c0_g1, TRINITY_DN35406_c0_g2, TRINITY_DN35829_c0_g1, TRINITY_DN3851_c0_g1, TRINITY_DN3851_c0_g2, TRINITY_DN436_c0_g1, TRINITY_DN46055_c0_g1, TRINITY_DN463_c0_g1, TRINITY_DN4719_c0…	35	133	1036	0.0338	9.34606E-07
GO:0031032	actomyosin structure organization	Biological Process	TRINITY_DN1196_c0_g3, TRINITY_DN178_c0_g1, TRINITY_DN20488_c0_g2, TRINITY_DN27424_c0_g1, TRINITY_DN35406_c0_g2, TRINITY_DN3851_c0_g2, TRINITY_DN4756_c0_g2, TRINITY_DN50179_c0_g1, TRINITY_DN543_c3_g1, TRINITY_DN8267_c0_g2, TRINITY_DN8677_c0_g2, TRINITY_DN919_c0_g1, TRINITY_DN9519_c0_g1, TRINITY_DN9672_c0_g2	14	133	199	0.0704	9.70992E-07
GO:0008016	regulation of heart contraction	Biological Process	TRINITY_DN1196_c0_g3, TRINITY_DN12179_c0_g3, TRINITY_DN29686_c0_g1, TRINITY_DN33056_c0_g3, TRINITY_DN3851_c0_g2, TRINITY_DN46055_c0_g1, TRINITY_DN4719_c0_g2, TRINITY_DN6486_c0_g1, TRINITY_DN8267_c0_g2, TRINITY_DN9519_c0_g1, TRINITY_DN9672_c0_g2	11	133	119	0.0924	1.04569E-06
GO:0014883	transition between fast and slow fiber	Biological Process	TRINITY_DN10839_c0_g1, TRINITY_DN6486_c0_g1, TRINITY_DN9402_c0_g1, TRINITY_DN9519_c0_g1, TRINITY_DN9672_c0_g2	5	133	14	0.3571	1.0465E-06
GO:0048856	anatomical structure development	Biological Process	TRINITY_DN10560_c0_g1, TRINITY_DN10564_c0_g2, TRINITY_DN10826_c0_g1, TRINITY_DN10839_c0_g1, TRINITY_DN1097_c1_g1, TRINITY_DN11883_c0_g1, TRINITY_DN1196_c0_g3, TRINITY_DN12096_c0_g1, TRINITY_DN12179_c0_g3, TRINITY_DN12180_c0_g1, TRINITY_DN13224_c0_g1, TRINITY_DN1326_c0_g1, TRINITY_DN13278_c0_g1, TRINITY_DN15008_c0_g1, TRINITY_DN16497_c0_g1, TRINITY_DN1700_c0_g1, TRINITY_DN178_c0_g1, TRINITY_DN1841…	80	133	3686	0.0217	1.81527E-06
GO:0044281	small molecule metabolic process	Biological Process	TRINITY_DN10007_c0_g1, TRINITY_DN10321_c0_g1, TRINITY_DN10564_c0_g2, TRINITY_DN10826_c0_g1, TRINITY_DN11807_c0_g1, TRINITY_DN11883_c0_g1, TRINITY_DN12180_c0_g1, TRINITY_DN12954_c0_g1, TRINITY_DN13957_c0_g1, TRINITY_DN16497_c0_g1, TRINITY_DN17519_c0_g1, TRINITY_DN19503_c0_g2, TRINITY_DN203_c0_g1, TRINITY_DN20584_c0_g1, TRINITY_DN21620_c0_g1, TRINITY_DN22240_c0_g2, TRINITY_DN262_c0_g1, TRINITY_DN30…	43	133	1477	0.0291	2.11656E-06
GO:0009179	purine ribonucleoside diphosphate metabolic process	Biological Process	TRINITY_DN10007_c0_g1, TRINITY_DN10826_c0_g1, TRINITY_DN12180_c0_g1, TRINITY_DN203_c0_g1, TRINITY_DN262_c0_g1, TRINITY_DN30904_c0_g1, TRINITY_DN345_c2_g1, TRINITY_DN41794_c0_g2, TRINITY_DN45886_c0_g2	9	133	84	0.1071	3.04943E-06
GO:0009135	purine nucleoside diphosphate metabolic process	Biological Process	TRINITY_DN10007_c0_g1, TRINITY_DN10826_c0_g1, TRINITY_DN12180_c0_g1, TRINITY_DN203_c0_g1, TRINITY_DN262_c0_g1, TRINITY_DN30904_c0_g1, TRINITY_DN345_c2_g1, TRINITY_DN41794_c0_g2, TRINITY_DN45886_c0_g2	9	133	84	0.1071	3.04943E-06
GO:0009185	ribonucleoside diphosphate metabolic process	Biological Process	TRINITY_DN10007_c0_g1, TRINITY_DN10826_c0_g1, TRINITY_DN12180_c0_g1, TRINITY_DN203_c0_g1, TRINITY_DN262_c0_g1, TRINITY_DN30904_c0_g1, TRINITY_DN345_c2_g1, TRINITY_DN41794_c0_g2, TRINITY_DN45886_c0_g2	9	133	86	0.1047	3.71766E-06
GO:0065008	regulation of biological quality	Biological Process	TRINITY_DN10560_c0_g1, TRINITY_DN10564_c0_g2, TRINITY_DN10826_c0_g1, TRINITY_DN11807_c0_g1, TRINITY_DN1196_c0_g3, TRINITY_DN12179_c0_g3, TRINITY_DN12180_c0_g1, TRINITY_DN12954_c0_g1, TRINITY_DN13224_c0_g1, TRINITY_DN1326_c0_g1, TRINITY_DN13957_c0_g1, TRINITY_DN178_c0_g1, TRINITY_DN18417_c0_g1, TRINITY_DN19503_c0_g2, TRINITY_DN203_c0_g1, TRINITY_DN209_c0_g2, TRINITY_DN21620_c0_g1, TRINITY_DN22240_…	59	133	2411	0.0245	3.7488E-06
GO:0050896	response to stimulus	Biological Process	TRINITY_DN10560_c0_g1, TRINITY_DN10564_c0_g2, TRINITY_DN10803_c0_g1, TRINITY_DN10826_c0_g1, TRINITY_DN10839_c0_g1, TRINITY_DN11807_c0_g1, TRINITY_DN11883_c0_g1, TRINITY_DN1196_c0_g3, TRINITY_DN12028_c0_g1, TRINITY_DN12096_c0_g1, TRINITY_DN12180_c0_g1, TRINITY_DN12954_c0_g1, TRINITY_DN13224_c0_g1, TRINITY_DN13464_c0_g1, TRINITY_DN16497_c0_g1, TRINITY_DN18417_c0_g1, TRINITY_DN18605_c0_g1, TRINITY_D…	82	133	3896	0.021	4.53496E-06
GO:0010927	cellular component assembly involved in morphogenesis	Biological Process	TRINITY_DN1196_c0_g3, TRINITY_DN178_c0_g1, TRINITY_DN20488_c0_g2, TRINITY_DN27424_c0_g1, TRINITY_DN35406_c0_g2, TRINITY_DN3851_c0_g2, TRINITY_DN4756_c0_g2, TRINITY_DN50179_c0_g1, TRINITY_DN543_c3_g1, TRINITY_DN8267_c0_g2, TRINITY_DN8677_c0_g2, TRINITY_DN919_c0_g1, TRINITY_DN9519_c0_g1, TRINITY_DN9672_c0_g2	14	133	227	0.0617	4.61818E-06
GO:0043502	regulation of muscle adaptation	Biological Process	TRINITY_DN10839_c0_g1, TRINITY_DN1196_c0_g3, TRINITY_DN2349_c0_g1, TRINITY_DN33806_c0_g2, TRINITY_DN6486_c0_g1, TRINITY_DN9402_c0_g1, TRINITY_DN9519_c0_g1, TRINITY_DN9672_c0_g2	8	133	67	0.1194	4.85453E-06
GO:0048878	chemical homeostasis	Biological Process	TRINITY_DN10564_c0_g2, TRINITY_DN10826_c0_g1, TRINITY_DN1196_c0_g3, TRINITY_DN12180_c0_g1, TRINITY_DN12954_c0_g1, TRINITY_DN178_c0_g1, TRINITY_DN18417_c0_g1, TRINITY_DN209_c0_g2, TRINITY_DN23956_c0_g2, TRINITY_DN25956_c0_g1, TRINITY_DN29686_c0_g1, TRINITY_DN30904_c0_g1, TRINITY_DN33056_c0_g3, TRINITY_DN40512_c0_g1, TRINITY_DN43860_c0_g2, TRINITY_DN446_c0_g1, TRINITY_DN45014_c0_g1, TRINITY_DN50030…	26	133	692	0.0376	4.93432E-06
GO:0030036	actin cytoskeleton organization	Biological Process	TRINITY_DN1196_c0_g3, TRINITY_DN1326_c0_g1, TRINITY_DN178_c0_g1, TRINITY_DN203_c0_g1, TRINITY_DN20488_c0_g2, TRINITY_DN27424_c0_g1, TRINITY_DN34348_c1_g1, TRINITY_DN35406_c0_g2, TRINITY_DN3851_c0_g1, TRINITY_DN3851_c0_g2, TRINITY_DN46055_c0_g1, TRINITY_DN4756_c0_g2, TRINITY_DN50030_c0_g1, TRINITY_DN50179_c0_g1, TRINITY_DN543_c3_g1, TRINITY_DN8267_c0_g2, TRINITY_DN8677_c0_g2, TRINITY_DN919_c0_g1, …	20	133	443	0.0451	4.99144E-06
GO:0032502	developmental process	Biological Process	TRINITY_DN10560_c0_g1, TRINITY_DN10564_c0_g2, TRINITY_DN10826_c0_g1, TRINITY_DN10839_c0_g1, TRINITY_DN1097_c1_g1, TRINITY_DN11883_c0_g1, TRINITY_DN1196_c0_g3, TRINITY_DN12096_c0_g1, TRINITY_DN12179_c0_g3, TRINITY_DN12180_c0_g1, TRINITY_DN13224_c0_g1, TRINITY_DN1326_c0_g1, TRINITY_DN13278_c0_g1, TRINITY_DN15008_c0_g1, TRINITY_DN16497_c0_g1, TRINITY_DN1700_c0_g1, TRINITY_DN178_c0_g1, TRINITY_DN1841…	81	133	3837	0.0211	5.06113E-06
GO:0010035	obsolete response to inorganic substance	Biological Process	TRINITY_DN10560_c0_g1, TRINITY_DN12096_c0_g1, TRINITY_DN13224_c0_g1, TRINITY_DN203_c0_g1, TRINITY_DN22240_c0_g2, TRINITY_DN23587_c0_g3, TRINITY_DN3310_c0_g1, TRINITY_DN35603_c0_g1, TRINITY_DN35829_c0_g1, TRINITY_DN36297_c0_g2, TRINITY_DN41794_c0_g2, TRINITY_DN45886_c0_g2, TRINITY_DN50030_c0_g1, TRINITY_DN50106_c0_g1, TRINITY_DN50878_c0_g1, TRINITY_DN51604_c0_g1, TRINITY_DN543_c3_g1, TRINITY_DN568…	22	133	524	0.042	5.17689E-06
GO:0009132	nucleoside diphosphate metabolic process	Biological Process	TRINITY_DN10007_c0_g1, TRINITY_DN10826_c0_g1, TRINITY_DN12180_c0_g1, TRINITY_DN203_c0_g1, TRINITY_DN262_c0_g1, TRINITY_DN30904_c0_g1, TRINITY_DN345_c2_g1, TRINITY_DN41794_c0_g2, TRINITY_DN45886_c0_g2	9	133	91	0.0989	5.96257E-06
GO:0007517	muscle organ development	Biological Process	TRINITY_DN10560_c0_g1, TRINITY_DN1196_c0_g3, TRINITY_DN178_c0_g1, TRINITY_DN37988_c0_g1, TRINITY_DN3851_c0_g2, TRINITY_DN4719_c0_g2, TRINITY_DN4756_c0_g2, TRINITY_DN4983_c0_g1, TRINITY_DN50179_c0_g1, TRINITY_DN543_c3_g1, TRINITY_DN619_c0_g1, TRINITY_DN6610_c0_g1, TRINITY_DN8267_c0_g2, TRINITY_DN919_c0_g1, TRINITY_DN9519_c0_g1, TRINITY_DN9672_c0_g2	16	133	300	0.0533	6.10707E-06
GO:0042592	homeostatic process	Biological Process	TRINITY_DN10564_c0_g2, TRINITY_DN10826_c0_g1, TRINITY_DN1196_c0_g3, TRINITY_DN12180_c0_g1, TRINITY_DN12954_c0_g1, TRINITY_DN178_c0_g1, TRINITY_DN18417_c0_g1, TRINITY_DN203_c0_g1, TRINITY_DN209_c0_g2, TRINITY_DN23956_c0_g2, TRINITY_DN25956_c0_g1, TRINITY_DN27424_c0_g1, TRINITY_DN29686_c0_g1, TRINITY_DN30904_c0_g1, TRINITY_DN33056_c0_g3, TRINITY_DN37988_c0_g1, TRINITY_DN40512_c0_g1, TRINITY_DN41794…	34	133	1083	0.0314	7.28487E-06
GO:0061718	glucose catabolic process to pyruvate	Biological Process	TRINITY_DN12180_c0_g1, TRINITY_DN203_c0_g1, TRINITY_DN262_c0_g1, TRINITY_DN30904_c0_g1, TRINITY_DN41794_c0_g2, TRINITY_DN45886_c0_g2	6	133	34	0.1765	7.78121E-06
GO:0061621	canonical glycolysis	Biological Process	TRINITY_DN12180_c0_g1, TRINITY_DN203_c0_g1, TRINITY_DN262_c0_g1, TRINITY_DN30904_c0_g1, TRINITY_DN41794_c0_g2, TRINITY_DN45886_c0_g2	6	133	34	0.1765	7.78121E-06
GO:0046390	ribose phosphate biosynthetic process	Biological Process	TRINITY_DN10007_c0_g1, TRINITY_DN10826_c0_g1, TRINITY_DN12180_c0_g1, TRINITY_DN19503_c0_g2, TRINITY_DN203_c0_g1, TRINITY_DN262_c0_g1, TRINITY_DN30904_c0_g1, TRINITY_DN345_c2_g1, TRINITY_DN37988_c0_g1, TRINITY_DN41794_c0_g2, TRINITY_DN43860_c0_g2, TRINITY_DN45014_c0_g1, TRINITY_DN45886_c0_g2, TRINITY_DN7499_c0_g2	14	133	240	0.0583	8.78576E-06
GO:0032787	monocarboxylic acid metabolic process	Biological Process	TRINITY_DN10564_c0_g2, TRINITY_DN10826_c0_g1, TRINITY_DN12180_c0_g1, TRINITY_DN12954_c0_g1, TRINITY_DN19503_c0_g2, TRINITY_DN203_c0_g1, TRINITY_DN20584_c0_g1, TRINITY_DN22240_c0_g2, TRINITY_DN262_c0_g1, TRINITY_DN30904_c0_g1, TRINITY_DN36297_c0_g2, TRINITY_DN40512_c0_g1, TRINITY_DN41794_c0_g2, TRINITY_DN43860_c0_g2, TRINITY_DN45014_c0_g1, TRINITY_DN45886_c0_g2, TRINITY_DN6486_c0_g1, TRINITY_DN661…	19	133	425	0.0447	1.01662E-05
GO:0046394	carboxylic acid biosynthetic process	Biological Process	TRINITY_DN10826_c0_g1, TRINITY_DN11883_c0_g1, TRINITY_DN12180_c0_g1, TRINITY_DN19503_c0_g2, TRINITY_DN203_c0_g1, TRINITY_DN22240_c0_g2, TRINITY_DN262_c0_g1, TRINITY_DN30904_c0_g1, TRINITY_DN36297_c0_g2, TRINITY_DN40512_c0_g1, TRINITY_DN41794_c0_g2, TRINITY_DN43860_c0_g2, TRINITY_DN45014_c0_g1, TRINITY_DN45886_c0_g2, TRINITY_DN6610_c0_g1	15	133	282	0.0532	1.2565E-05
GO:0016053	organic acid biosynthetic process	Biological Process	TRINITY_DN10826_c0_g1, TRINITY_DN11883_c0_g1, TRINITY_DN12180_c0_g1, TRINITY_DN19503_c0_g2, TRINITY_DN203_c0_g1, TRINITY_DN22240_c0_g2, TRINITY_DN262_c0_g1, TRINITY_DN30904_c0_g1, TRINITY_DN36297_c0_g2, TRINITY_DN40512_c0_g1, TRINITY_DN41794_c0_g2, TRINITY_DN43860_c0_g2, TRINITY_DN45014_c0_g1, TRINITY_DN45886_c0_g2, TRINITY_DN6610_c0_g1	15	133	282	0.0532	1.2565E-05
GO:0045214	sarcomere organization	Biological Process	TRINITY_DN1196_c0_g3, TRINITY_DN178_c0_g1, TRINITY_DN20488_c0_g2, TRINITY_DN27424_c0_g1, TRINITY_DN35406_c0_g2, TRINITY_DN3851_c0_g2, TRINITY_DN50179_c0_g1, TRINITY_DN9519_c0_g1, TRINITY_DN9672_c0_g2	9	133	100	0.09	1.29719E-05
GO:0061620	glycolytic process through glucose-6-phosphate	Biological Process	TRINITY_DN12180_c0_g1, TRINITY_DN203_c0_g1, TRINITY_DN262_c0_g1, TRINITY_DN30904_c0_g1, TRINITY_DN41794_c0_g2, TRINITY_DN45886_c0_g2	6	133	37	0.1622	1.29814E-05
GO:0006735	NADH regeneration	Biological Process	TRINITY_DN12180_c0_g1, TRINITY_DN203_c0_g1, TRINITY_DN262_c0_g1, TRINITY_DN30904_c0_g1, TRINITY_DN41794_c0_g2, TRINITY_DN45886_c0_g2	6	133	37	0.1622	1.29814E-05
GO:0061615	glycolytic process through fructose-6-phosphate	Biological Process	TRINITY_DN12180_c0_g1, TRINITY_DN203_c0_g1, TRINITY_DN262_c0_g1, TRINITY_DN30904_c0_g1, TRINITY_DN41794_c0_g2, TRINITY_DN45886_c0_g2	6	133	38	0.1579	1.52342E-05
GO:0007015	actin filament organization	Biological Process	TRINITY_DN1326_c0_g1, TRINITY_DN178_c0_g1, TRINITY_DN203_c0_g1, TRINITY_DN20488_c0_g2, TRINITY_DN35406_c0_g2, TRINITY_DN3851_c0_g1, TRINITY_DN3851_c0_g2, TRINITY_DN46055_c0_g1, TRINITY_DN4756_c0_g2, TRINITY_DN50030_c0_g1, TRINITY_DN50179_c0_g1, TRINITY_DN543_c3_g1, TRINITY_DN919_c0_g1	13	133	219	0.0594	1.55476E-05
GO:0006757	obsolete ATP generation from ADP	Biological Process	TRINITY_DN10826_c0_g1, TRINITY_DN12180_c0_g1, TRINITY_DN203_c0_g1, TRINITY_DN262_c0_g1, TRINITY_DN30904_c0_g1, TRINITY_DN41794_c0_g2, TRINITY_DN45886_c0_g2	7	133	57	0.1228	1.61252E-05
GO:0006096	glycolytic process	Biological Process	TRINITY_DN10826_c0_g1, TRINITY_DN12180_c0_g1, TRINITY_DN203_c0_g1, TRINITY_DN262_c0_g1, TRINITY_DN30904_c0_g1, TRINITY_DN41794_c0_g2, TRINITY_DN45886_c0_g2	7	133	57	0.1228	1.61252E-05
GO:0002576	platelet degranulation	Biological Process	TRINITY_DN12096_c0_g1, TRINITY_DN203_c0_g1, TRINITY_DN27034_c0_g1, TRINITY_DN43838_c0_g2, TRINITY_DN46055_c0_g1, TRINITY_DN50030_c0_g1, TRINITY_DN50037_c0_g1, TRINITY_DN50106_c0_g1, TRINITY_DN51814_c0_g1	9	133	103	0.0874	1.65019E-05
GO:0009612	response to mechanical stimulus	Biological Process	TRINITY_DN13224_c0_g1, TRINITY_DN20584_c0_g1, TRINITY_DN27424_c0_g1, TRINITY_DN30904_c0_g1, TRINITY_DN33056_c0_g3, TRINITY_DN436_c0_g1, TRINITY_DN43838_c0_g2, TRINITY_DN50179_c0_g1, TRINITY_DN543_c3_g1, TRINITY_DN6610_c0_g1, TRINITY_DN919_c0_g1, TRINITY_DN9519_c0_g1	12	133	189	0.0635	1.71631E-05
GO:0019752	carboxylic acid metabolic process	Biological Process	TRINITY_DN10564_c0_g2, TRINITY_DN10826_c0_g1, TRINITY_DN11807_c0_g1, TRINITY_DN11883_c0_g1, TRINITY_DN12180_c0_g1, TRINITY_DN12954_c0_g1, TRINITY_DN16497_c0_g1, TRINITY_DN17519_c0_g1, TRINITY_DN19503_c0_g2, TRINITY_DN203_c0_g1, TRINITY_DN20584_c0_g1, TRINITY_DN22240_c0_g2, TRINITY_DN262_c0_g1, TRINITY_DN30904_c0_g1, TRINITY_DN36297_c0_g2, TRINITY_DN37988_c0_g1, TRINITY_DN40512_c0_g1, TRINITY_DN41…	27	133	791	0.0341	1.84277E-05
GO:0014888	striated muscle adaptation	Biological Process	TRINITY_DN10839_c0_g1, TRINITY_DN50179_c0_g1, TRINITY_DN543_c3_g1, TRINITY_DN6486_c0_g1, TRINITY_DN919_c0_g1, TRINITY_DN9519_c0_g1	6	133	40	0.15	2.06862E-05
GO:0009152	purine ribonucleotide biosynthetic process	Biological Process	TRINITY_DN10007_c0_g1, TRINITY_DN10826_c0_g1, TRINITY_DN12180_c0_g1, TRINITY_DN19503_c0_g2, TRINITY_DN203_c0_g1, TRINITY_DN262_c0_g1, TRINITY_DN30904_c0_g1, TRINITY_DN345_c2_g1, TRINITY_DN37988_c0_g1, TRINITY_DN41794_c0_g2, TRINITY_DN43860_c0_g2, TRINITY_DN45014_c0_g1, TRINITY_DN45886_c0_g2	13	133	226	0.0575	2.17296E-05
GO:0042866	pyruvate biosynthetic process	Biological Process	TRINITY_DN10826_c0_g1, TRINITY_DN12180_c0_g1, TRINITY_DN203_c0_g1, TRINITY_DN262_c0_g1, TRINITY_DN30904_c0_g1, TRINITY_DN41794_c0_g2, TRINITY_DN45886_c0_g2	7	133	60	0.1167	2.2724E-05
GO:0006007	glucose catabolic process	Biological Process	TRINITY_DN12180_c0_g1, TRINITY_DN203_c0_g1, TRINITY_DN262_c0_g1, TRINITY_DN30904_c0_g1, TRINITY_DN41794_c0_g2, TRINITY_DN45886_c0_g2	6	133	41	0.1463	2.39477E-05
GO:0009166	nucleotide catabolic process	Biological Process	TRINITY_DN10007_c0_g1, TRINITY_DN10826_c0_g1, TRINITY_DN12180_c0_g1, TRINITY_DN203_c0_g1, TRINITY_DN262_c0_g1, TRINITY_DN30904_c0_g1, TRINITY_DN345_c2_g1, TRINITY_DN41794_c0_g2, TRINITY_DN45886_c0_g2	9	133	108	0.0833	2.42027E-05
GO:0030240	skeletal muscle thin filament assembly	Biological Process	TRINITY_DN178_c0_g1, TRINITY_DN4756_c0_g2, TRINITY_DN50179_c0_g1, TRINITY_DN543_c3_g1, TRINITY_DN919_c0_g1	5	133	25	0.2	2.44439E-05
GO:0006164	purine nucleotide biosynthetic process	Biological Process	TRINITY_DN10007_c0_g1, TRINITY_DN10826_c0_g1, TRINITY_DN12180_c0_g1, TRINITY_DN19503_c0_g2, TRINITY_DN203_c0_g1, TRINITY_DN262_c0_g1, TRINITY_DN30904_c0_g1, TRINITY_DN345_c2_g1, TRINITY_DN37988_c0_g1, TRINITY_DN41794_c0_g2, TRINITY_DN43860_c0_g2, TRINITY_DN45014_c0_g1, TRINITY_DN45886_c0_g2	13	133	230	0.0565	2.61539E-05
GO:0060537	muscle tissue development	Biological Process	TRINITY_DN1196_c0_g3, TRINITY_DN27424_c0_g1, TRINITY_DN37988_c0_g1, TRINITY_DN3851_c0_g2, TRINITY_DN4756_c0_g2, TRINITY_DN50179_c0_g1, TRINITY_DN543_c3_g1, TRINITY_DN619_c0_g1, TRINITY_DN6610_c0_g1, TRINITY_DN8267_c0_g2, TRINITY_DN919_c0_g1, TRINITY_DN9519_c0_g1, TRINITY_DN9672_c0_g2	13	133	231	0.0563	2.73762E-05
GO:0009636	response to toxic substance	Biological Process	TRINITY_DN10560_c0_g1, TRINITY_DN10803_c0_g1, TRINITY_DN12028_c0_g1, TRINITY_DN13224_c0_g1, TRINITY_DN203_c0_g1, TRINITY_DN23587_c0_g3, TRINITY_DN29686_c0_g1, TRINITY_DN31_c0_g1, TRINITY_DN33056_c0_g3, TRINITY_DN3310_c0_g1, TRINITY_DN35603_c0_g1, TRINITY_DN35829_c0_g1, TRINITY_DN36297_c0_g2, TRINITY_DN43838_c0_g2, TRINITY_DN4756_c0_g2, TRINITY_DN50106_c0_g1, TRINITY_DN50878_c0_g1, TRINITY_DN51604…	21	133	540	0.0389	2.77881E-05
GO:0009605	response to external stimulus	Biological Process	TRINITY_DN10560_c0_g1, TRINITY_DN10564_c0_g2, TRINITY_DN10826_c0_g1, TRINITY_DN11807_c0_g1, TRINITY_DN11883_c0_g1, TRINITY_DN12028_c0_g1, TRINITY_DN12096_c0_g1, TRINITY_DN12954_c0_g1, TRINITY_DN13224_c0_g1, TRINITY_DN18417_c0_g1, TRINITY_DN19503_c0_g2, TRINITY_DN203_c0_g1, TRINITY_DN20584_c0_g1, TRINITY_DN21830_c0_g1, TRINITY_DN22240_c0_g2, TRINITY_DN27424_c0_g1, TRINITY_DN29686_c0_g1, TRINITY_DN…	41	133	1523	0.0269	2.8596E-05
GO:0015671	oxygen transport	Biological Process	TRINITY_DN51604_c0_g1, TRINITY_DN5686_c0_g2, TRINITY_DN8851_c0_g1	3	133	5	0.6	2.87629E-05
GO:0009260	ribonucleotide biosynthetic process	Biological Process	TRINITY_DN10007_c0_g1, TRINITY_DN10826_c0_g1, TRINITY_DN12180_c0_g1, TRINITY_DN19503_c0_g2, TRINITY_DN203_c0_g1, TRINITY_DN262_c0_g1, TRINITY_DN30904_c0_g1, TRINITY_DN345_c2_g1, TRINITY_DN37988_c0_g1, TRINITY_DN41794_c0_g2, TRINITY_DN43860_c0_g2, TRINITY_DN45014_c0_g1, TRINITY_DN45886_c0_g2	13	133	233	0.0558	2.99718E-05
GO:0055114	obsolete oxidation-reduction process	Biological Process	TRINITY_DN10321_c0_g1, TRINITY_DN10564_c0_g2, TRINITY_DN10803_c0_g1, TRINITY_DN12180_c0_g1, TRINITY_DN12954_c0_g1, TRINITY_DN16497_c0_g1, TRINITY_DN18417_c0_g1, TRINITY_DN19503_c0_g2, TRINITY_DN203_c0_g1, TRINITY_DN21620_c0_g1, TRINITY_DN22240_c0_g2, TRINITY_DN23587_c0_g3, TRINITY_DN262_c0_g1, TRINITY_DN30904_c0_g1, TRINITY_DN31_c0_g1, TRINITY_DN35829_c0_g1, TRINITY_DN36297_c0_g2, TRINITY_DN38398…	27	133	816	0.0331	3.21042E-05
GO:0009108	obsolete coenzyme biosynthetic process	Biological Process	TRINITY_DN10826_c0_g1, TRINITY_DN12180_c0_g1, TRINITY_DN13957_c0_g1, TRINITY_DN19503_c0_g2, TRINITY_DN203_c0_g1, TRINITY_DN262_c0_g1, TRINITY_DN30904_c0_g1, TRINITY_DN41794_c0_g2, TRINITY_DN42903_c0_g3, TRINITY_DN43860_c0_g2, TRINITY_DN45014_c0_g1, TRINITY_DN45886_c0_g2	12	133	202	0.0594	3.32915E-05
GO:0072522	purine-containing compound biosynthetic process	Biological Process	TRINITY_DN10007_c0_g1, TRINITY_DN10826_c0_g1, TRINITY_DN12180_c0_g1, TRINITY_DN19503_c0_g2, TRINITY_DN203_c0_g1, TRINITY_DN262_c0_g1, TRINITY_DN30904_c0_g1, TRINITY_DN345_c2_g1, TRINITY_DN37988_c0_g1, TRINITY_DN41794_c0_g2, TRINITY_DN43860_c0_g2, TRINITY_DN45014_c0_g1, TRINITY_DN45886_c0_g2	13	133	237	0.0549	3.58165E-05
GO:0014706	striated muscle tissue development	Biological Process	TRINITY_DN1196_c0_g3, TRINITY_DN27424_c0_g1, TRINITY_DN37988_c0_g1, TRINITY_DN3851_c0_g2, TRINITY_DN4756_c0_g2, TRINITY_DN50179_c0_g1, TRINITY_DN543_c3_g1, TRINITY_DN619_c0_g1, TRINITY_DN6610_c0_g1, TRINITY_DN8267_c0_g2, TRINITY_DN919_c0_g1, TRINITY_DN9519_c0_g1, TRINITY_DN9672_c0_g2	13	133	237	0.0549	3.58165E-05
GO:1901292	nucleoside phosphate catabolic process	Biological Process	TRINITY_DN10007_c0_g1, TRINITY_DN10826_c0_g1, TRINITY_DN12180_c0_g1, TRINITY_DN203_c0_g1, TRINITY_DN262_c0_g1, TRINITY_DN30904_c0_g1, TRINITY_DN345_c2_g1, TRINITY_DN41794_c0_g2, TRINITY_DN45886_c0_g2	9	133	116	0.0776	4.28059E-05
GO:0009168	purine ribonucleoside monophosphate biosynthetic process	Biological Process	TRINITY_DN10007_c0_g1, TRINITY_DN10826_c0_g1, TRINITY_DN12180_c0_g1, TRINITY_DN203_c0_g1, TRINITY_DN262_c0_g1, TRINITY_DN30904_c0_g1, TRINITY_DN345_c2_g1, TRINITY_DN37988_c0_g1, TRINITY_DN41794_c0_g2, TRINITY_DN45886_c0_g2	10	133	145	0.069	4.41053E-05
GO:0009127	purine nucleoside monophosphate biosynthetic process	Biological Process	TRINITY_DN10007_c0_g1, TRINITY_DN10826_c0_g1, TRINITY_DN12180_c0_g1, TRINITY_DN203_c0_g1, TRINITY_DN262_c0_g1, TRINITY_DN30904_c0_g1, TRINITY_DN345_c2_g1, TRINITY_DN37988_c0_g1, TRINITY_DN41794_c0_g2, TRINITY_DN45886_c0_g2	10	133	145	0.069	4.41053E-05
GO:0042221	response to chemical	Biological Process	TRINITY_DN10560_c0_g1, TRINITY_DN10564_c0_g2, TRINITY_DN10803_c0_g1, TRINITY_DN10826_c0_g1, TRINITY_DN11807_c0_g1, TRINITY_DN11883_c0_g1, TRINITY_DN1196_c0_g3, TRINITY_DN12028_c0_g1, TRINITY_DN12096_c0_g1, TRINITY_DN12180_c0_g1, TRINITY_DN13224_c0_g1, TRINITY_DN18417_c0_g1, TRINITY_DN19503_c0_g2, TRINITY_DN203_c0_g1, TRINITY_DN209_c0_g2, TRINITY_DN22240_c0_g2, TRINITY_DN2349_c0_g1, TRINITY_DN2358…	57	133	2477	0.023	4.47629E-05
GO:0043500	muscle adaptation	Biological Process	TRINITY_DN10839_c0_g1, TRINITY_DN50179_c0_g1, TRINITY_DN543_c3_g1, TRINITY_DN6486_c0_g1, TRINITY_DN919_c0_g1, TRINITY_DN9519_c0_g1	6	133	46	0.1304	4.70258E-05
GO:0006165	obsolete nucleoside diphosphate phosphorylation	Biological Process	TRINITY_DN10826_c0_g1, TRINITY_DN12180_c0_g1, TRINITY_DN203_c0_g1, TRINITY_DN262_c0_g1, TRINITY_DN30904_c0_g1, TRINITY_DN41794_c0_g2, TRINITY_DN45886_c0_g2	7	133	67	0.1045	4.70569E-05
GO:0043436	oxoacid metabolic process	Biological Process	TRINITY_DN10564_c0_g2, TRINITY_DN10826_c0_g1, TRINITY_DN11807_c0_g1, TRINITY_DN11883_c0_g1, TRINITY_DN12180_c0_g1, TRINITY_DN12954_c0_g1, TRINITY_DN16497_c0_g1, TRINITY_DN17519_c0_g1, TRINITY_DN19503_c0_g2, TRINITY_DN203_c0_g1, TRINITY_DN20584_c0_g1, TRINITY_DN22240_c0_g2, TRINITY_DN262_c0_g1, TRINITY_DN30904_c0_g1, TRINITY_DN36297_c0_g2, TRINITY_DN37988_c0_g1, TRINITY_DN40512_c0_g1, TRINITY_DN41…	27	133	836	0.0323	4.90947E-05
GO:0015669	gas transport	Biological Process	TRINITY_DN209_c0_g2, TRINITY_DN51604_c0_g1, TRINITY_DN5686_c0_g2, TRINITY_DN8851_c0_g1	4	133	15	0.2667	5.0002E-05
GO:0019693	ribose phosphate metabolic process	Biological Process	TRINITY_DN10007_c0_g1, TRINITY_DN10321_c0_g1, TRINITY_DN10826_c0_g1, TRINITY_DN12180_c0_g1, TRINITY_DN12954_c0_g1, TRINITY_DN19503_c0_g2, TRINITY_DN203_c0_g1, TRINITY_DN262_c0_g1, TRINITY_DN30904_c0_g1, TRINITY_DN33056_c0_g3, TRINITY_DN345_c2_g1, TRINITY_DN37988_c0_g1, TRINITY_DN41794_c0_g2, TRINITY_DN42903_c0_g3, TRINITY_DN436_c0_g1, TRINITY_DN43860_c0_g2, TRINITY_DN45014_c0_g1, TRINITY_DN45886_…	20	133	519	0.0385	5.01933E-05
GO:1901135	carbohydrate derivative metabolic process	Biological Process	TRINITY_DN10007_c0_g1, TRINITY_DN10321_c0_g1, TRINITY_DN10826_c0_g1, TRINITY_DN11883_c0_g1, TRINITY_DN12096_c0_g1, TRINITY_DN12180_c0_g1, TRINITY_DN12954_c0_g1, TRINITY_DN19503_c0_g2, TRINITY_DN203_c0_g1, TRINITY_DN262_c0_g1, TRINITY_DN30904_c0_g1, TRINITY_DN33056_c0_g3, TRINITY_DN345_c2_g1, TRINITY_DN37988_c0_g1, TRINITY_DN40452_c0_g1, TRINITY_DN41794_c0_g2, TRINITY_DN42903_c0_g3, TRINITY_DN436_…	29	133	934	0.031	5.02077E-05
GO:0055008	cardiac muscle tissue morphogenesis	Biological Process	TRINITY_DN3851_c0_g2, TRINITY_DN4756_c0_g2, TRINITY_DN50179_c0_g1, TRINITY_DN8267_c0_g2, TRINITY_DN9519_c0_g1, TRINITY_DN9672_c0_g2	6	133	47	0.1277	5.32748E-05
GO:0048644	muscle organ morphogenesis	Biological Process	TRINITY_DN178_c0_g1, TRINITY_DN3851_c0_g2, TRINITY_DN4756_c0_g2, TRINITY_DN50179_c0_g1, TRINITY_DN8267_c0_g2, TRINITY_DN9519_c0_g1, TRINITY_DN9672_c0_g2	7	133	69	0.1014	5.69994E-05
GO:0006082	organic acid metabolic process	Biological Process	TRINITY_DN10564_c0_g2, TRINITY_DN10826_c0_g1, TRINITY_DN11807_c0_g1, TRINITY_DN11883_c0_g1, TRINITY_DN12180_c0_g1, TRINITY_DN12954_c0_g1, TRINITY_DN16497_c0_g1, TRINITY_DN17519_c0_g1, TRINITY_DN19503_c0_g2, TRINITY_DN203_c0_g1, TRINITY_DN20584_c0_g1, TRINITY_DN22240_c0_g2, TRINITY_DN262_c0_g1, TRINITY_DN30904_c0_g1, TRINITY_DN36297_c0_g2, TRINITY_DN37988_c0_g1, TRINITY_DN40512_c0_g1, TRINITY_DN41…	27	133	844	0.032	5.79191E-05
GO:0009156	ribonucleoside monophosphate biosynthetic process	Biological Process	TRINITY_DN10007_c0_g1, TRINITY_DN10826_c0_g1, TRINITY_DN12180_c0_g1, TRINITY_DN203_c0_g1, TRINITY_DN262_c0_g1, TRINITY_DN30904_c0_g1, TRINITY_DN345_c2_g1, TRINITY_DN37988_c0_g1, TRINITY_DN41794_c0_g2, TRINITY_DN45886_c0_g2	10	133	150	0.0667	5.88783E-05
GO:0046939	obsolete nucleotide phosphorylation	Biological Process	TRINITY_DN10826_c0_g1, TRINITY_DN12180_c0_g1, TRINITY_DN203_c0_g1, TRINITY_DN262_c0_g1, TRINITY_DN30904_c0_g1, TRINITY_DN41794_c0_g2, TRINITY_DN45886_c0_g2	7	133	70	0.1	6.25797E-05
GO:0009167	purine ribonucleoside monophosphate metabolic process	Biological Process	TRINITY_DN10007_c0_g1, TRINITY_DN10321_c0_g1, TRINITY_DN10826_c0_g1, TRINITY_DN12180_c0_g1, TRINITY_DN203_c0_g1, TRINITY_DN262_c0_g1, TRINITY_DN30904_c0_g1, TRINITY_DN33056_c0_g3, TRINITY_DN345_c2_g1, TRINITY_DN37988_c0_g1, TRINITY_DN41794_c0_g2, TRINITY_DN42903_c0_g3, TRINITY_DN436_c0_g1, TRINITY_DN45886_c0_g2, TRINITY_DN9519_c0_g1	15	133	324	0.0463	6.33825E-05
GO:0009126	purine nucleoside monophosphate metabolic process	Biological Process	TRINITY_DN10007_c0_g1, TRINITY_DN10321_c0_g1, TRINITY_DN10826_c0_g1, TRINITY_DN12180_c0_g1, TRINITY_DN203_c0_g1, TRINITY_DN262_c0_g1, TRINITY_DN30904_c0_g1, TRINITY_DN33056_c0_g3, TRINITY_DN345_c2_g1, TRINITY_DN37988_c0_g1, TRINITY_DN41794_c0_g2, TRINITY_DN42903_c0_g3, TRINITY_DN436_c0_g1, TRINITY_DN45886_c0_g2, TRINITY_DN9519_c0_g1	15	133	324	0.0463	6.33825E-05
GO:0006754	ATP biosynthetic process	Biological Process	TRINITY_DN10007_c0_g1, TRINITY_DN10826_c0_g1, TRINITY_DN12180_c0_g1, TRINITY_DN203_c0_g1, TRINITY_DN262_c0_g1, TRINITY_DN30904_c0_g1, TRINITY_DN345_c2_g1, TRINITY_DN41794_c0_g2, TRINITY_DN45886_c0_g2	9	133	123	0.0732	6.78709E-05
GO:0016052	carbohydrate catabolic process	Biological Process	TRINITY_DN10826_c0_g1, TRINITY_DN12180_c0_g1, TRINITY_DN203_c0_g1, TRINITY_DN262_c0_g1, TRINITY_DN30904_c0_g1, TRINITY_DN41794_c0_g2, TRINITY_DN45886_c0_g2, TRINITY_DN7499_c0_g2, TRINITY_DN8627_c0_g1	9	133	124	0.0726	7.22998E-05
GO:0006091	generation of precursor metabolites and energy	Biological Process	TRINITY_DN10321_c0_g1, TRINITY_DN10564_c0_g2, TRINITY_DN10826_c0_g1, TRINITY_DN12180_c0_g1, TRINITY_DN16497_c0_g1, TRINITY_DN18417_c0_g1, TRINITY_DN19503_c0_g2, TRINITY_DN203_c0_g1, TRINITY_DN2349_c0_g1, TRINITY_DN262_c0_g1, TRINITY_DN30904_c0_g1, TRINITY_DN35603_c0_g1, TRINITY_DN35829_c0_g1, TRINITY_DN41794_c0_g2, TRINITY_DN42903_c0_g3, TRINITY_DN45886_c0_g2, TRINITY_DN50878_c0_g1, TRINITY_DN749…	18	133	449	0.0401	7.48911E-05
GO:0009161	ribonucleoside monophosphate metabolic process	Biological Process	TRINITY_DN10007_c0_g1, TRINITY_DN10321_c0_g1, TRINITY_DN10826_c0_g1, TRINITY_DN12180_c0_g1, TRINITY_DN203_c0_g1, TRINITY_DN262_c0_g1, TRINITY_DN30904_c0_g1, TRINITY_DN33056_c0_g3, TRINITY_DN345_c2_g1, TRINITY_DN37988_c0_g1, TRINITY_DN41794_c0_g2, TRINITY_DN42903_c0_g3, TRINITY_DN436_c0_g1, TRINITY_DN45886_c0_g2, TRINITY_DN9519_c0_g1	15	133	330	0.0455	7.8023E-05
GO:0009124	nucleoside monophosphate biosynthetic process	Biological Process	TRINITY_DN10007_c0_g1, TRINITY_DN10826_c0_g1, TRINITY_DN12180_c0_g1, TRINITY_DN203_c0_g1, TRINITY_DN262_c0_g1, TRINITY_DN30904_c0_g1, TRINITY_DN345_c2_g1, TRINITY_DN37988_c0_g1, TRINITY_DN41794_c0_g2, TRINITY_DN45886_c0_g2	10	133	156	0.0641	8.19913E-05
GO:1901137	carbohydrate derivative biosynthetic process	Biological Process	TRINITY_DN10007_c0_g1, TRINITY_DN10826_c0_g1, TRINITY_DN11883_c0_g1, TRINITY_DN12096_c0_g1, TRINITY_DN12180_c0_g1, TRINITY_DN19503_c0_g2, TRINITY_DN203_c0_g1, TRINITY_DN262_c0_g1, TRINITY_DN30904_c0_g1, TRINITY_DN345_c2_g1, TRINITY_DN37988_c0_g1, TRINITY_DN41794_c0_g2, TRINITY_DN43860_c0_g2, TRINITY_DN45014_c0_g1, TRINITY_DN45886_c0_g2, TRINITY_DN6610_c0_g1, TRINITY_DN7499_c0_g2, TRINITY_DN8567_c…	19	133	495	0.0384	8.32419E-05
GO:0062013	positive regulation of small molecule metabolic process	Biological Process	TRINITY_DN10564_c0_g2, TRINITY_DN10839_c0_g1, TRINITY_DN18417_c0_g1, TRINITY_DN35829_c0_g1, TRINITY_DN43838_c0_g2, TRINITY_DN50037_c0_g1, TRINITY_DN7499_c0_g2, TRINITY_DN8870_c0_g2	8	133	99	0.0808	8.65818E-05
GO:0046034	ATP metabolic process	Biological Process	TRINITY_DN10007_c0_g1, TRINITY_DN10321_c0_g1, TRINITY_DN10826_c0_g1, TRINITY_DN12180_c0_g1, TRINITY_DN203_c0_g1, TRINITY_DN262_c0_g1, TRINITY_DN30904_c0_g1, TRINITY_DN33056_c0_g3, TRINITY_DN345_c2_g1, TRINITY_DN41794_c0_g2, TRINITY_DN42903_c0_g3, TRINITY_DN436_c0_g1, TRINITY_DN45886_c0_g2, TRINITY_DN9519_c0_g1	14	133	295	0.0475	8.66131E-05
GO:0009206	purine ribonucleoside triphosphate biosynthetic process	Biological Process	TRINITY_DN10007_c0_g1, TRINITY_DN10826_c0_g1, TRINITY_DN12180_c0_g1, TRINITY_DN203_c0_g1, TRINITY_DN262_c0_g1, TRINITY_DN30904_c0_g1, TRINITY_DN345_c2_g1, TRINITY_DN41794_c0_g2, TRINITY_DN45886_c0_g2	9	133	128	0.0703	9.25299E-05
GO:0071375	cellular response to peptide hormone stimulus	Biological Process	TRINITY_DN10564_c0_g2, TRINITY_DN10826_c0_g1, TRINITY_DN13224_c0_g1, TRINITY_DN18417_c0_g1, TRINITY_DN203_c0_g1, TRINITY_DN35603_c0_g1, TRINITY_DN41794_c0_g2, TRINITY_DN436_c0_g1, TRINITY_DN43838_c0_g2, TRINITY_DN51814_c0_g1, TRINITY_DN9519_c0_g1	11	133	193	0.057	0.00010412
GO:1904062	regulation of monoatomic cation transmembrane transport	Biological Process	TRINITY_DN1196_c0_g3, TRINITY_DN12179_c0_g3, TRINITY_DN2349_c0_g1, TRINITY_DN29686_c0_g1, TRINITY_DN33056_c0_g3, TRINITY_DN35829_c0_g1, TRINITY_DN46055_c0_g1, TRINITY_DN6486_c0_g1, TRINITY_DN9135_c0_g1	9	133	130	0.0692	0.000104307
GO:0009201	ribonucleoside triphosphate biosynthetic process	Biological Process	TRINITY_DN10007_c0_g1, TRINITY_DN10826_c0_g1, TRINITY_DN12180_c0_g1, TRINITY_DN203_c0_g1, TRINITY_DN262_c0_g1, TRINITY_DN30904_c0_g1, TRINITY_DN345_c2_g1, TRINITY_DN41794_c0_g2, TRINITY_DN45886_c0_g2	9	133	130	0.0692	0.000104307
GO:0009145	purine nucleoside triphosphate biosynthetic process	Biological Process	TRINITY_DN10007_c0_g1, TRINITY_DN10826_c0_g1, TRINITY_DN12180_c0_g1, TRINITY_DN203_c0_g1, TRINITY_DN262_c0_g1, TRINITY_DN30904_c0_g1, TRINITY_DN345_c2_g1, TRINITY_DN41794_c0_g2, TRINITY_DN45886_c0_g2	9	133	130	0.0692	0.000104307
GO:0014866	skeletal myofibril assembly	Biological Process	TRINITY_DN178_c0_g1, TRINITY_DN27424_c0_g1, TRINITY_DN4756_c0_g2, TRINITY_DN50179_c0_g1, TRINITY_DN543_c3_g1, TRINITY_DN919_c0_g1	6	133	53	0.1132	0.000106118
GO:0009435	NAD biosynthetic process	Biological Process	TRINITY_DN12180_c0_g1, TRINITY_DN203_c0_g1, TRINITY_DN262_c0_g1, TRINITY_DN30904_c0_g1, TRINITY_DN41794_c0_g2, TRINITY_DN45886_c0_g2	6	133	53	0.1132	0.000106118
GO:0014819	regulation of skeletal muscle contraction	Biological Process	TRINITY_DN10839_c0_g1, TRINITY_DN1196_c0_g3, TRINITY_DN6486_c0_g1, TRINITY_DN9519_c0_g1	4	133	18	0.2222	0.000108385
GO:0009123	nucleoside monophosphate metabolic process	Biological Process	TRINITY_DN10007_c0_g1, TRINITY_DN10321_c0_g1, TRINITY_DN10826_c0_g1, TRINITY_DN12180_c0_g1, TRINITY_DN203_c0_g1, TRINITY_DN262_c0_g1, TRINITY_DN30904_c0_g1, TRINITY_DN33056_c0_g3, TRINITY_DN345_c2_g1, TRINITY_DN37988_c0_g1, TRINITY_DN41794_c0_g2, TRINITY_DN42903_c0_g3, TRINITY_DN436_c0_g1, TRINITY_DN45886_c0_g2, TRINITY_DN9519_c0_g1	15	133	340	0.0441	0.000109063
GO:0060415	muscle tissue morphogenesis	Biological Process	TRINITY_DN3851_c0_g2, TRINITY_DN4756_c0_g2, TRINITY_DN50179_c0_g1, TRINITY_DN8267_c0_g2, TRINITY_DN9519_c0_g1, TRINITY_DN9672_c0_g2	6	133	54	0.1111	0.000117983
GO:0090407	organophosphate biosynthetic process	Biological Process	TRINITY_DN10007_c0_g1, TRINITY_DN10826_c0_g1, TRINITY_DN12180_c0_g1, TRINITY_DN19503_c0_g2, TRINITY_DN203_c0_g1, TRINITY_DN262_c0_g1, TRINITY_DN30904_c0_g1, TRINITY_DN345_c2_g1, TRINITY_DN37988_c0_g1, TRINITY_DN41794_c0_g2, TRINITY_DN43860_c0_g2, TRINITY_DN446_c0_g1, TRINITY_DN45014_c0_g1, TRINITY_DN45886_c0_g2, TRINITY_DN50037_c0_g1, TRINITY_DN7499_c0_g2, TRINITY_DN8627_c0_g1	17	133	425	0.04	0.000123906
GO:0030388	fructose 1,6-bisphosphate metabolic process	Biological Process	TRINITY_DN12180_c0_g1, TRINITY_DN203_c0_g1, TRINITY_DN41794_c0_g2	3	133	8	0.375	0.000156022
GO:0043462	regulation of ATP-dependent activity	Biological Process	TRINITY_DN178_c0_g1, TRINITY_DN3851_c0_g1, TRINITY_DN3851_c0_g2, TRINITY_DN41794_c0_g2, TRINITY_DN4756_c0_g2, TRINITY_DN6486_c0_g1, TRINITY_DN9672_c0_g2	7	133	81	0.0864	0.000159163
GO:0009725	response to hormone	Biological Process	TRINITY_DN10560_c0_g1, TRINITY_DN10564_c0_g2, TRINITY_DN10826_c0_g1, TRINITY_DN11807_c0_g1, TRINITY_DN12096_c0_g1, TRINITY_DN13224_c0_g1, TRINITY_DN18417_c0_g1, TRINITY_DN203_c0_g1, TRINITY_DN22240_c0_g2, TRINITY_DN33056_c0_g3, TRINITY_DN3310_c0_g1, TRINITY_DN35603_c0_g1, TRINITY_DN41442_c0_g1, TRINITY_DN41794_c0_g2, TRINITY_DN436_c0_g1, TRINITY_DN43838_c0_g2, TRINITY_DN50878_c0_g1, TRINITY_DN516…	24	133	750	0.032	0.000160094
GO:0009205	purine ribonucleoside triphosphate metabolic process	Biological Process	TRINITY_DN10007_c0_g1, TRINITY_DN10321_c0_g1, TRINITY_DN10826_c0_g1, TRINITY_DN12180_c0_g1, TRINITY_DN203_c0_g1, TRINITY_DN262_c0_g1, TRINITY_DN30904_c0_g1, TRINITY_DN33056_c0_g3, TRINITY_DN345_c2_g1, TRINITY_DN41794_c0_g2, TRINITY_DN42903_c0_g3, TRINITY_DN436_c0_g1, TRINITY_DN45886_c0_g2, TRINITY_DN9519_c0_g1	14	133	313	0.0447	0.000162123
GO:0051291	protein heterooligomerization	Biological Process	TRINITY_DN10564_c0_g2, TRINITY_DN13957_c0_g1, TRINITY_DN203_c0_g1, TRINITY_DN24483_c0_g2, TRINITY_DN41794_c0_g2, TRINITY_DN5686_c0_g2, TRINITY_DN8851_c0_g1	7	133	82	0.0854	0.000171952
GO:0009199	ribonucleoside triphosphate metabolic process	Biological Process	TRINITY_DN10007_c0_g1, TRINITY_DN10321_c0_g1, TRINITY_DN10826_c0_g1, TRINITY_DN12180_c0_g1, TRINITY_DN203_c0_g1, TRINITY_DN262_c0_g1, TRINITY_DN30904_c0_g1, TRINITY_DN33056_c0_g3, TRINITY_DN345_c2_g1, TRINITY_DN41794_c0_g2, TRINITY_DN42903_c0_g3, TRINITY_DN436_c0_g1, TRINITY_DN45886_c0_g2, TRINITY_DN9519_c0_g1	14	133	315	0.0444	0.000173282
GO:0009142	nucleoside triphosphate biosynthetic process	Biological Process	TRINITY_DN10007_c0_g1, TRINITY_DN10826_c0_g1, TRINITY_DN12180_c0_g1, TRINITY_DN203_c0_g1, TRINITY_DN262_c0_g1, TRINITY_DN30904_c0_g1, TRINITY_DN345_c2_g1, TRINITY_DN41794_c0_g2, TRINITY_DN45886_c0_g2	9	133	139	0.0647	0.000174057
GO:0042335	cuticle development	Biological Process	TRINITY_DN1097_c1_g1, TRINITY_DN15008_c0_g1, TRINITY_DN1700_c0_g1, TRINITY_DN19503_c0_g2, TRINITY_DN22814_c0_g1, TRINITY_DN2732_c0_g1, TRINITY_DN27424_c0_g1, TRINITY_DN4094_c0_g1, TRINITY_DN45014_c0_g1, TRINITY_DN4808_c0_g1, TRINITY_DN7159_c0_g2, TRINITY_DN9519_c0_g1	12	133	241	0.0498	0.000181492
GO:0019320	hexose catabolic process	Biological Process	TRINITY_DN12180_c0_g1, TRINITY_DN203_c0_g1, TRINITY_DN262_c0_g1, TRINITY_DN30904_c0_g1, TRINITY_DN41794_c0_g2, TRINITY_DN45886_c0_g2	6	133	59	0.1017	0.000194052
GO:0019363	pyridine nucleotide biosynthetic process	Biological Process	TRINITY_DN10826_c0_g1, TRINITY_DN12180_c0_g1, TRINITY_DN203_c0_g1, TRINITY_DN262_c0_g1, TRINITY_DN30904_c0_g1, TRINITY_DN41794_c0_g2, TRINITY_DN45886_c0_g2	7	133	84	0.0833	0.000200029
GO:0019359	nicotinamide nucleotide biosynthetic process	Biological Process	TRINITY_DN10826_c0_g1, TRINITY_DN12180_c0_g1, TRINITY_DN203_c0_g1, TRINITY_DN262_c0_g1, TRINITY_DN30904_c0_g1, TRINITY_DN41794_c0_g2, TRINITY_DN45886_c0_g2	7	133	84	0.0833	0.000200029
GO:0019637	organophosphate metabolic process	Biological Process	TRINITY_DN10007_c0_g1, TRINITY_DN10321_c0_g1, TRINITY_DN10826_c0_g1, TRINITY_DN12180_c0_g1, TRINITY_DN12954_c0_g1, TRINITY_DN17519_c0_g1, TRINITY_DN19503_c0_g2, TRINITY_DN203_c0_g1, TRINITY_DN262_c0_g1, TRINITY_DN30904_c0_g1, TRINITY_DN33056_c0_g3, TRINITY_DN345_c2_g1, TRINITY_DN37988_c0_g1, TRINITY_DN40512_c0_g1, TRINITY_DN41794_c0_g2, TRINITY_DN42903_c0_g3, TRINITY_DN436_c0_g1, TRINITY_DN43860_…	25	133	811	0.0308	0.000205803
GO:2000467	starch	Biological Process	TRINITY_DN10564_c0_g2, TRINITY_DN43838_c0_g2	2	133	2	1	0.000206678
GO:0006603	phosphocreatine metabolic process	Biological Process	TRINITY_DN17519_c0_g1, TRINITY_DN446_c0_g1	2	133	2	1	0.000206678
GO:0006599	phosphagen metabolic process	Biological Process	TRINITY_DN17519_c0_g1, TRINITY_DN446_c0_g1	2	133	2	1	0.000206678
GO:0009144	purine nucleoside triphosphate metabolic process	Biological Process	TRINITY_DN10007_c0_g1, TRINITY_DN10321_c0_g1, TRINITY_DN10826_c0_g1, TRINITY_DN12180_c0_g1, TRINITY_DN203_c0_g1, TRINITY_DN262_c0_g1, TRINITY_DN30904_c0_g1, TRINITY_DN33056_c0_g3, TRINITY_DN345_c2_g1, TRINITY_DN41794_c0_g2, TRINITY_DN42903_c0_g3, TRINITY_DN436_c0_g1, TRINITY_DN45886_c0_g2, TRINITY_DN9519_c0_g1	14	133	322	0.0435	0.00021774
GO:0006733	obsolete oxidoreduction coenzyme metabolic process	Biological Process	TRINITY_DN10826_c0_g1, TRINITY_DN12180_c0_g1, TRINITY_DN12954_c0_g1, TRINITY_DN13957_c0_g1, TRINITY_DN203_c0_g1, TRINITY_DN262_c0_g1, TRINITY_DN30904_c0_g1, TRINITY_DN41794_c0_g2, TRINITY_DN42903_c0_g3, TRINITY_DN45886_c0_g2	10	133	176	0.0568	0.000222168
GO:0034404	nucleobase-containing small molecule biosynthetic process	Biological Process	TRINITY_DN10007_c0_g1, TRINITY_DN10826_c0_g1, TRINITY_DN12180_c0_g1, TRINITY_DN203_c0_g1, TRINITY_DN262_c0_g1, TRINITY_DN30904_c0_g1, TRINITY_DN345_c2_g1, TRINITY_DN41794_c0_g2, TRINITY_DN45886_c0_g2	9	133	144	0.0625	0.000227285
GO:0006950	response to stress	Biological Process	TRINITY_DN10560_c0_g1, TRINITY_DN10564_c0_g2, TRINITY_DN10826_c0_g1, TRINITY_DN11807_c0_g1, TRINITY_DN11883_c0_g1, TRINITY_DN1196_c0_g3, TRINITY_DN12028_c0_g1, TRINITY_DN12096_c0_g1, TRINITY_DN12954_c0_g1, TRINITY_DN13224_c0_g1, TRINITY_DN16497_c0_g1, TRINITY_DN18417_c0_g1, TRINITY_DN203_c0_g1, TRINITY_DN23587_c0_g3, TRINITY_DN262_c0_g1, TRINITY_DN27424_c0_g1, TRINITY_DN3310_c0_g1, TRINITY_DN3560…	48	133	2076	0.0231	0.000241206
GO:0086004	regulation of cardiac muscle cell contraction	Biological Process	TRINITY_DN12179_c0_g3, TRINITY_DN33056_c0_g3, TRINITY_DN46055_c0_g1, TRINITY_DN6486_c0_g1	4	133	22	0.1818	0.000247749
GO:0009165	nucleotide biosynthetic process	Biological Process	TRINITY_DN10007_c0_g1, TRINITY_DN10826_c0_g1, TRINITY_DN12180_c0_g1, TRINITY_DN19503_c0_g2, TRINITY_DN203_c0_g1, TRINITY_DN262_c0_g1, TRINITY_DN30904_c0_g1, TRINITY_DN345_c2_g1, TRINITY_DN37988_c0_g1, TRINITY_DN41794_c0_g2, TRINITY_DN43860_c0_g2, TRINITY_DN45014_c0_g1, TRINITY_DN45886_c0_g2	13	133	287	0.0453	0.000248075
GO:0007275	multicellular organism development	Biological Process	TRINITY_DN10560_c0_g1, TRINITY_DN10564_c0_g2, TRINITY_DN10826_c0_g1, TRINITY_DN10839_c0_g1, TRINITY_DN1097_c1_g1, TRINITY_DN11883_c0_g1, TRINITY_DN1196_c0_g3, TRINITY_DN12096_c0_g1, TRINITY_DN12179_c0_g3, TRINITY_DN13224_c0_g1, TRINITY_DN13278_c0_g1, TRINITY_DN15008_c0_g1, TRINITY_DN16497_c0_g1, TRINITY_DN1700_c0_g1, TRINITY_DN178_c0_g1, TRINITY_DN19503_c0_g2, TRINITY_DN203_c0_g1, TRINITY_DN22814…	70	133	3458	0.0202	0.000251335
GO:0046716	muscle cell cellular homeostasis	Biological Process	TRINITY_DN12180_c0_g1, TRINITY_DN178_c0_g1, TRINITY_DN203_c0_g1, TRINITY_DN37988_c0_g1, TRINITY_DN41794_c0_g2, TRINITY_DN9672_c0_g2	6	133	62	0.0968	0.000255565
GO:0009150	purine ribonucleotide metabolic process	Biological Process	TRINITY_DN10007_c0_g1, TRINITY_DN10321_c0_g1, TRINITY_DN10826_c0_g1, TRINITY_DN12180_c0_g1, TRINITY_DN19503_c0_g2, TRINITY_DN203_c0_g1, TRINITY_DN262_c0_g1, TRINITY_DN30904_c0_g1, TRINITY_DN33056_c0_g3, TRINITY_DN345_c2_g1, TRINITY_DN37988_c0_g1, TRINITY_DN41794_c0_g2, TRINITY_DN42903_c0_g3, TRINITY_DN436_c0_g1, TRINITY_DN43860_c0_g2, TRINITY_DN45014_c0_g1, TRINITY_DN45886_c0_g2, TRINITY_DN9519_c…	18	133	496	0.0363	0.000261484
GO:1901293	nucleoside phosphate biosynthetic process	Biological Process	TRINITY_DN10007_c0_g1, TRINITY_DN10826_c0_g1, TRINITY_DN12180_c0_g1, TRINITY_DN19503_c0_g2, TRINITY_DN203_c0_g1, TRINITY_DN262_c0_g1, TRINITY_DN30904_c0_g1, TRINITY_DN345_c2_g1, TRINITY_DN37988_c0_g1, TRINITY_DN41794_c0_g2, TRINITY_DN43860_c0_g2, TRINITY_DN45014_c0_g1, TRINITY_DN45886_c0_g2	13	133	289	0.045	0.000265456
GO:0033993	response to lipid	Biological Process	TRINITY_DN10560_c0_g1, TRINITY_DN11807_c0_g1, TRINITY_DN12096_c0_g1, TRINITY_DN13224_c0_g1, TRINITY_DN18417_c0_g1, TRINITY_DN203_c0_g1, TRINITY_DN22240_c0_g2, TRINITY_DN33056_c0_g3, TRINITY_DN35603_c0_g1, TRINITY_DN41442_c0_g1, TRINITY_DN41794_c0_g2, TRINITY_DN43838_c0_g2, TRINITY_DN45014_c0_g1, TRINITY_DN50030_c0_g1, TRINITY_DN50106_c0_g1, TRINITY_DN50878_c0_g1, TRINITY_DN543_c3_g1, TRINITY_DN66…	21	133	634	0.0331	0.000273202
GO:0051188	obsolete cofactor biosynthetic process	Biological Process	TRINITY_DN10826_c0_g1, TRINITY_DN12180_c0_g1, TRINITY_DN13957_c0_g1, TRINITY_DN19503_c0_g2, TRINITY_DN203_c0_g1, TRINITY_DN262_c0_g1, TRINITY_DN30904_c0_g1, TRINITY_DN41794_c0_g2, TRINITY_DN42903_c0_g3, TRINITY_DN43860_c0_g2, TRINITY_DN45014_c0_g1, TRINITY_DN45886_c0_g2	12	133	252	0.0476	0.000274394
GO:0006006	glucose metabolic process	Biological Process	TRINITY_DN10564_c0_g2, TRINITY_DN10826_c0_g1, TRINITY_DN12180_c0_g1, TRINITY_DN203_c0_g1, TRINITY_DN262_c0_g1, TRINITY_DN30904_c0_g1, TRINITY_DN41794_c0_g2, TRINITY_DN45886_c0_g2	8	133	117	0.0684	0.000277634
GO:0046434	organophosphate catabolic process	Biological Process	TRINITY_DN10007_c0_g1, TRINITY_DN10826_c0_g1, TRINITY_DN12180_c0_g1, TRINITY_DN203_c0_g1, TRINITY_DN262_c0_g1, TRINITY_DN30904_c0_g1, TRINITY_DN345_c2_g1, TRINITY_DN41794_c0_g2, TRINITY_DN45886_c0_g2	9	133	148	0.0608	0.000279041
GO:0072521	purine-containing compound metabolic process	Biological Process	TRINITY_DN10007_c0_g1, TRINITY_DN10321_c0_g1, TRINITY_DN10826_c0_g1, TRINITY_DN12180_c0_g1, TRINITY_DN19503_c0_g2, TRINITY_DN203_c0_g1, TRINITY_DN262_c0_g1, TRINITY_DN30904_c0_g1, TRINITY_DN33056_c0_g3, TRINITY_DN345_c2_g1, TRINITY_DN37988_c0_g1, TRINITY_DN40452_c0_g1, TRINITY_DN41794_c0_g2, TRINITY_DN42903_c0_g3, TRINITY_DN436_c0_g1, TRINITY_DN43860_c0_g2, TRINITY_DN45014_c0_g1, TRINITY_DN45886_…	19	133	544	0.0349	0.000283869
GO:0072525	pyridine-containing compound biosynthetic process	Biological Process	TRINITY_DN10826_c0_g1, TRINITY_DN12180_c0_g1, TRINITY_DN203_c0_g1, TRINITY_DN262_c0_g1, TRINITY_DN30904_c0_g1, TRINITY_DN41794_c0_g2, TRINITY_DN45886_c0_g2	7	133	89	0.0787	0.00028667
GO:0015701	bicarbonate transport	Biological Process	TRINITY_DN12028_c0_g1, TRINITY_DN209_c0_g2, TRINITY_DN5686_c0_g2, TRINITY_DN8851_c0_g1	4	133	23	0.1739	0.000296571
GO:0043200	response to amino acid	Biological Process	TRINITY_DN13224_c0_g1, TRINITY_DN203_c0_g1, TRINITY_DN24483_c0_g2, TRINITY_DN3310_c0_g1, TRINITY_DN35603_c0_g1, TRINITY_DN41794_c0_g2, TRINITY_DN436_c0_g1, TRINITY_DN9519_c0_g1	8	133	119	0.0672	0.000311696
GO:1901653	cellular response to peptide	Biological Process	TRINITY_DN10564_c0_g2, TRINITY_DN10826_c0_g1, TRINITY_DN13224_c0_g1, TRINITY_DN18417_c0_g1, TRINITY_DN203_c0_g1, TRINITY_DN35603_c0_g1, TRINITY_DN41794_c0_g2, TRINITY_DN436_c0_g1, TRINITY_DN43838_c0_g2, TRINITY_DN51814_c0_g1, TRINITY_DN9519_c0_g1	11	133	219	0.0502	0.000315229
GO:0043434	response to peptide hormone	Biological Process	TRINITY_DN10564_c0_g2, TRINITY_DN10826_c0_g1, TRINITY_DN12096_c0_g1, TRINITY_DN13224_c0_g1, TRINITY_DN18417_c0_g1, TRINITY_DN203_c0_g1, TRINITY_DN35603_c0_g1, TRINITY_DN41794_c0_g2, TRINITY_DN436_c0_g1, TRINITY_DN43838_c0_g2, TRINITY_DN50878_c0_g1, TRINITY_DN51814_c0_g1, TRINITY_DN6486_c0_g1, TRINITY_DN9519_c0_g1	14	133	334	0.0419	0.000317004
GO:0009259	ribonucleotide metabolic process	Biological Process	TRINITY_DN10007_c0_g1, TRINITY_DN10321_c0_g1, TRINITY_DN10826_c0_g1, TRINITY_DN12180_c0_g1, TRINITY_DN19503_c0_g2, TRINITY_DN203_c0_g1, TRINITY_DN262_c0_g1, TRINITY_DN30904_c0_g1, TRINITY_DN33056_c0_g3, TRINITY_DN345_c2_g1, TRINITY_DN37988_c0_g1, TRINITY_DN41794_c0_g2, TRINITY_DN42903_c0_g3, TRINITY_DN436_c0_g1, TRINITY_DN43860_c0_g2, TRINITY_DN45014_c0_g1, TRINITY_DN45886_c0_g2, TRINITY_DN9519_c…	18	133	504	0.0357	0.000317814
GO:0031034	myosin filament assembly	Biological Process	TRINITY_DN20488_c0_g2, TRINITY_DN27424_c0_g1, TRINITY_DN35406_c0_g2, TRINITY_DN50179_c0_g1, TRINITY_DN9519_c0_g1	5	133	42	0.119	0.00032153
GO:0031033	myosin filament organization	Biological Process	TRINITY_DN20488_c0_g2, TRINITY_DN27424_c0_g1, TRINITY_DN35406_c0_g2, TRINITY_DN50179_c0_g1, TRINITY_DN9519_c0_g1	5	133	42	0.119	0.00032153
GO:0034369	plasma lipoprotein particle remodeling	Biological Process	TRINITY_DN40512_c0_g1, TRINITY_DN50037_c0_g1, TRINITY_DN50106_c0_g1	3	133	10	0.3	0.000327319
GO:0034368	protein-lipid complex remodeling	Biological Process	TRINITY_DN40512_c0_g1, TRINITY_DN50037_c0_g1, TRINITY_DN50106_c0_g1	3	133	10	0.3	0.000327319
GO:0006167	AMP biosynthetic process	Biological Process	TRINITY_DN10007_c0_g1, TRINITY_DN345_c2_g1, TRINITY_DN37988_c0_g1	3	133	10	0.3	0.000327319
GO:0009141	nucleoside triphosphate metabolic process	Biological Process	TRINITY_DN10007_c0_g1, TRINITY_DN10321_c0_g1, TRINITY_DN10826_c0_g1, TRINITY_DN12180_c0_g1, TRINITY_DN203_c0_g1, TRINITY_DN262_c0_g1, TRINITY_DN30904_c0_g1, TRINITY_DN33056_c0_g3, TRINITY_DN345_c2_g1, TRINITY_DN41794_c0_g2, TRINITY_DN42903_c0_g3, TRINITY_DN436_c0_g1, TRINITY_DN45886_c0_g2, TRINITY_DN9519_c0_g1	14	133	338	0.0414	0.000357762
GO:0006163	purine nucleotide metabolic process	Biological Process	TRINITY_DN10007_c0_g1, TRINITY_DN10321_c0_g1, TRINITY_DN10826_c0_g1, TRINITY_DN12180_c0_g1, TRINITY_DN19503_c0_g2, TRINITY_DN203_c0_g1, TRINITY_DN262_c0_g1, TRINITY_DN30904_c0_g1, TRINITY_DN33056_c0_g3, TRINITY_DN345_c2_g1, TRINITY_DN37988_c0_g1, TRINITY_DN41794_c0_g2, TRINITY_DN42903_c0_g3, TRINITY_DN436_c0_g1, TRINITY_DN43860_c0_g2, TRINITY_DN45014_c0_g1, TRINITY_DN45886_c0_g2, TRINITY_DN9519_c…	18	133	509	0.0354	0.000358164
GO:0006026	aminoglycan catabolic process	Biological Process	TRINITY_DN11883_c0_g1, TRINITY_DN4808_c0_g1, TRINITY_DN6610_c0_g1, TRINITY_DN79_c0_g1, TRINITY_DN79_c1_g1, TRINITY_DN8627_c0_g1	6	133	66	0.0909	0.000360353
GO:0046365	monosaccharide catabolic process	Biological Process	TRINITY_DN12180_c0_g1, TRINITY_DN203_c0_g1, TRINITY_DN262_c0_g1, TRINITY_DN30904_c0_g1, TRINITY_DN41794_c0_g2, TRINITY_DN45886_c0_g2	6	133	67	0.0896	0.000391169
GO:0006734	NADH metabolic process	Biological Process	TRINITY_DN12180_c0_g1, TRINITY_DN203_c0_g1, TRINITY_DN262_c0_g1, TRINITY_DN30904_c0_g1, TRINITY_DN41794_c0_g2, TRINITY_DN45886_c0_g2	6	133	67	0.0896	0.000391169
GO:1901652	response to peptide	Biological Process	TRINITY_DN10564_c0_g2, TRINITY_DN10826_c0_g1, TRINITY_DN12096_c0_g1, TRINITY_DN13224_c0_g1, TRINITY_DN18417_c0_g1, TRINITY_DN203_c0_g1, TRINITY_DN35603_c0_g1, TRINITY_DN41794_c0_g2, TRINITY_DN436_c0_g1, TRINITY_DN43838_c0_g2, TRINITY_DN50878_c0_g1, TRINITY_DN51814_c0_g1, TRINITY_DN6486_c0_g1, TRINITY_DN9519_c0_g1	14	133	342	0.0409	0.000402937
GO:0010033	obsolete response to organic substance	Biological Process	TRINITY_DN10560_c0_g1, TRINITY_DN10564_c0_g2, TRINITY_DN10826_c0_g1, TRINITY_DN11807_c0_g1, TRINITY_DN11883_c0_g1, TRINITY_DN1196_c0_g3, TRINITY_DN12028_c0_g1, TRINITY_DN12096_c0_g1, TRINITY_DN12180_c0_g1, TRINITY_DN13224_c0_g1, TRINITY_DN18417_c0_g1, TRINITY_DN19503_c0_g2, TRINITY_DN203_c0_g1, TRINITY_DN22240_c0_g2, TRINITY_DN2349_c0_g1, TRINITY_DN24483_c0_g2, TRINITY_DN25956_c0_g1, TRINITY_DN33…	43	133	1826	0.0235	0.000405208
GO:0034762	regulation of transmembrane transport	Biological Process	TRINITY_DN10564_c0_g2, TRINITY_DN11807_c0_g1, TRINITY_DN1196_c0_g3, TRINITY_DN12179_c0_g3, TRINITY_DN2349_c0_g1, TRINITY_DN29686_c0_g1, TRINITY_DN33056_c0_g3, TRINITY_DN35829_c0_g1, TRINITY_DN46055_c0_g1, TRINITY_DN6486_c0_g1, TRINITY_DN9135_c0_g1	11	133	226	0.0487	0.000412401
GO:0050801	monoatomic ion homeostasis	Biological Process	TRINITY_DN1196_c0_g3, TRINITY_DN178_c0_g1, TRINITY_DN209_c0_g2, TRINITY_DN23956_c0_g2, TRINITY_DN25956_c0_g1, TRINITY_DN29686_c0_g1, TRINITY_DN33056_c0_g3, TRINITY_DN446_c0_g1, TRINITY_DN50030_c0_g1, TRINITY_DN50037_c0_g1, TRINITY_DN50609_c0_g1, TRINITY_DN6486_c0_g1, TRINITY_DN6610_c0_g1, TRINITY_DN7499_c0_g2, TRINITY_DN8627_c0_g1, TRINITY_DN9672_c0_g2	16	133	429	0.0373	0.000435815
GO:0014870	response to muscle inactivity	Biological Process	TRINITY_DN10826_c0_g1, TRINITY_DN10839_c0_g1, TRINITY_DN1196_c0_g3	3	133	11	0.2727	0.000445323
GO:0014724	regulation of twitch skeletal muscle contraction	Biological Process	TRINITY_DN10839_c0_g1, TRINITY_DN6486_c0_g1, TRINITY_DN9519_c0_g1	3	133	11	0.2727	0.000445323
GO:0009611	response to wounding	Biological Process	TRINITY_DN10826_c0_g1, TRINITY_DN13224_c0_g1, TRINITY_DN262_c0_g1, TRINITY_DN27424_c0_g1, TRINITY_DN3310_c0_g1, TRINITY_DN3851_c0_g1, TRINITY_DN3851_c0_g2, TRINITY_DN43838_c0_g2, TRINITY_DN46055_c0_g1, TRINITY_DN4808_c0_g1, TRINITY_DN50037_c0_g1, TRINITY_DN6610_c0_g1, TRINITY_DN8265_c0_g2, TRINITY_DN8851_c0_g1, TRINITY_DN9519_c0_g1	15	133	388	0.0387	0.000456557
GO:0055010	ventricular cardiac muscle tissue morphogenesis	Biological Process	TRINITY_DN3851_c0_g2, TRINITY_DN8267_c0_g2, TRINITY_DN9519_c0_g1, TRINITY_DN9672_c0_g2	4	133	26	0.1538	0.000484196
GO:0009744	response to sucrose	Biological Process	TRINITY_DN10826_c0_g1, TRINITY_DN12180_c0_g1, TRINITY_DN19503_c0_g2, TRINITY_DN45014_c0_g1	4	133	26	0.1538	0.000484196
GO:0051186	obsolete cofactor metabolic process	Biological Process	TRINITY_DN10803_c0_g1, TRINITY_DN10826_c0_g1, TRINITY_DN11807_c0_g1, TRINITY_DN12180_c0_g1, TRINITY_DN12954_c0_g1, TRINITY_DN13957_c0_g1, TRINITY_DN19503_c0_g2, TRINITY_DN203_c0_g1, TRINITY_DN23956_c0_g2, TRINITY_DN262_c0_g1, TRINITY_DN30904_c0_g1, TRINITY_DN3310_c0_g1, TRINITY_DN41794_c0_g2, TRINITY_DN42903_c0_g3, TRINITY_DN43860_c0_g2, TRINITY_DN45014_c0_g1, TRINITY_DN45886_c0_g2, TRINITY_DN568…	19	133	570	0.0333	0.00050884
GO:1903523	negative regulation of blood circulation	Biological Process	TRINITY_DN12179_c0_g3, TRINITY_DN13224_c0_g1, TRINITY_DN33056_c0_g3, TRINITY_DN6486_c0_g1	4	133	27	0.1481	0.000562092
GO:1903115	regulation of actin filament-based movement	Biological Process	TRINITY_DN12179_c0_g3, TRINITY_DN33056_c0_g3, TRINITY_DN46055_c0_g1, TRINITY_DN6486_c0_g1	4	133	27	0.1481	0.000562092
GO:0008202	steroid metabolic process	Biological Process	TRINITY_DN22240_c0_g2, TRINITY_DN36297_c0_g2, TRINITY_DN38398_c0_g1, TRINITY_DN41442_c0_g1, TRINITY_DN43860_c0_g2, TRINITY_DN45014_c0_g1, TRINITY_DN50037_c0_g1, TRINITY_DN50106_c0_g1, TRINITY_DN8567_c0_g1	9	133	163	0.0552	0.000567826
GO:0014854	response to inactivity	Biological Process	TRINITY_DN10826_c0_g1, TRINITY_DN10839_c0_g1, TRINITY_DN1196_c0_g3	3	133	12	0.25	0.000587512
GO:0034765	regulation of monoatomic ion transmembrane transport	Biological Process	TRINITY_DN1196_c0_g3, TRINITY_DN12179_c0_g3, TRINITY_DN2349_c0_g1, TRINITY_DN29686_c0_g1, TRINITY_DN33056_c0_g3, TRINITY_DN35829_c0_g1, TRINITY_DN46055_c0_g1, TRINITY_DN6486_c0_g1, TRINITY_DN9135_c0_g1	9	133	164	0.0549	0.000593571
GO:0055117	regulation of cardiac muscle contraction	Biological Process	TRINITY_DN12179_c0_g3, TRINITY_DN33056_c0_g3, TRINITY_DN46055_c0_g1, TRINITY_DN6486_c0_g1, TRINITY_DN9672_c0_g2	5	133	48	0.1042	0.000603959
GO:0042060	wound healing	Biological Process	TRINITY_DN10826_c0_g1, TRINITY_DN262_c0_g1, TRINITY_DN27424_c0_g1, TRINITY_DN3851_c0_g1, TRINITY_DN3851_c0_g2, TRINITY_DN43838_c0_g2, TRINITY_DN46055_c0_g1, TRINITY_DN4808_c0_g1, TRINITY_DN6610_c0_g1, TRINITY_DN8265_c0_g2, TRINITY_DN8851_c0_g1, TRINITY_DN9519_c0_g1	12	133	275	0.0436	0.000604223
GO:0006979	response to oxidative stress	Biological Process	TRINITY_DN10560_c0_g1, TRINITY_DN10564_c0_g2, TRINITY_DN11807_c0_g1, TRINITY_DN11883_c0_g1, TRINITY_DN12028_c0_g1, TRINITY_DN13224_c0_g1, TRINITY_DN23587_c0_g3, TRINITY_DN35829_c0_g1, TRINITY_DN36297_c0_g2, TRINITY_DN3851_c0_g2, TRINITY_DN51604_c0_g1, TRINITY_DN5686_c0_g2, TRINITY_DN6486_c0_g1, TRINITY_DN8851_c0_g1, TRINITY_DN8870_c0_g2	15	133	399	0.0376	0.000611437
GO:2000465	starch	Biological Process	TRINITY_DN10564_c0_g2, TRINITY_DN43838_c0_g2	2	133	3	0.6667	0.000614157
GO:0034115	negative regulation of heterotypic cell-cell adhesion	Biological Process	TRINITY_DN10564_c0_g2, TRINITY_DN50037_c0_g1	2	133	3	0.6667	0.000614157
GO:0031444	slow-twitch skeletal muscle fiber contraction	Biological Process	TRINITY_DN51604_c0_g1, TRINITY_DN9402_c0_g1	2	133	3	0.6667	0.000614157
GO:0015967	diadenosine tetraphosphate catabolic process	Biological Process	TRINITY_DN10007_c0_g1, TRINITY_DN345_c2_g1	2	133	3	0.6667	0.000614157
GO:0014721	twitch skeletal muscle contraction	Biological Process	TRINITY_DN51604_c0_g1, TRINITY_DN9402_c0_g1	2	133	3	0.6667	0.000614157
GO:0003010	voluntary skeletal muscle contraction	Biological Process	TRINITY_DN51604_c0_g1, TRINITY_DN9402_c0_g1	2	133	3	0.6667	0.000614157
GO:0000302	response to reactive oxygen species	Biological Process	TRINITY_DN10560_c0_g1, TRINITY_DN11883_c0_g1, TRINITY_DN13224_c0_g1, TRINITY_DN23587_c0_g3, TRINITY_DN36297_c0_g2, TRINITY_DN3851_c0_g2, TRINITY_DN51604_c0_g1, TRINITY_DN5686_c0_g2, TRINITY_DN8851_c0_g1, TRINITY_DN8870_c0_g2	10	133	201	0.0498	0.000639345
GO:0034285	response to disaccharide	Biological Process	TRINITY_DN10826_c0_g1, TRINITY_DN12180_c0_g1, TRINITY_DN19503_c0_g2, TRINITY_DN45014_c0_g1	4	133	28	0.1429	0.000648496
GO:0048732	gland development	Biological Process	TRINITY_DN10826_c0_g1, TRINITY_DN13224_c0_g1, TRINITY_DN16497_c0_g1, TRINITY_DN178_c0_g1, TRINITY_DN19503_c0_g2, TRINITY_DN203_c0_g1, TRINITY_DN2349_c0_g1, TRINITY_DN27424_c0_g1, TRINITY_DN35603_c0_g1, TRINITY_DN41442_c0_g1, TRINITY_DN41794_c0_g2, TRINITY_DN43838_c0_g2, TRINITY_DN45014_c0_g1, TRINITY_DN50037_c0_g1, TRINITY_DN50878_c0_g1, TRINITY_DN9519_c0_g1	16	133	446	0.0359	0.000666111
GO:0006090	pyruvate metabolic process	Biological Process	TRINITY_DN10826_c0_g1, TRINITY_DN12180_c0_g1, TRINITY_DN203_c0_g1, TRINITY_DN262_c0_g1, TRINITY_DN30904_c0_g1, TRINITY_DN41794_c0_g2, TRINITY_DN45886_c0_g2	7	133	103	0.068	0.000697683
GO:0007519	skeletal muscle tissue development	Biological Process	TRINITY_DN1196_c0_g3, TRINITY_DN37988_c0_g1, TRINITY_DN4756_c0_g2, TRINITY_DN543_c3_g1, TRINITY_DN619_c0_g1, TRINITY_DN6610_c0_g1, TRINITY_DN919_c0_g1, TRINITY_DN9672_c0_g2	8	133	135	0.0593	0.000726237
GO:0045932	negative regulation of muscle contraction	Biological Process	TRINITY_DN12179_c0_g3, TRINITY_DN33056_c0_g3, TRINITY_DN6486_c0_g1, TRINITY_DN9402_c0_g1	4	133	29	0.1379	0.000743909
GO:0022603	regulation of anatomical structure morphogenesis	Biological Process	TRINITY_DN10560_c0_g1, TRINITY_DN10564_c0_g2, TRINITY_DN11883_c0_g1, TRINITY_DN13224_c0_g1, TRINITY_DN1326_c0_g1, TRINITY_DN203_c0_g1, TRINITY_DN20584_c0_g1, TRINITY_DN27424_c0_g1, TRINITY_DN33056_c0_g3, TRINITY_DN35829_c0_g1, TRINITY_DN3851_c0_g2, TRINITY_DN41794_c0_g2, TRINITY_DN43838_c0_g2, TRINITY_DN46055_c0_g1, TRINITY_DN50037_c0_g1, TRINITY_DN6610_c0_g1, TRINITY_DN746_c2_g1, TRINITY_DN8265_…	21	133	687	0.0306	0.000792428
GO:0062012	regulation of small molecule metabolic process	Biological Process	TRINITY_DN10564_c0_g2, TRINITY_DN10839_c0_g1, TRINITY_DN18417_c0_g1, TRINITY_DN19503_c0_g2, TRINITY_DN35829_c0_g1, TRINITY_DN43838_c0_g2, TRINITY_DN45014_c0_g1, TRINITY_DN45886_c0_g2, TRINITY_DN50037_c0_g1, TRINITY_DN7499_c0_g2, TRINITY_DN8870_c0_g2	11	133	245	0.0449	0.000810478
GO:0002026	regulation of the force of heart contraction	Biological Process	TRINITY_DN33056_c0_g3, TRINITY_DN6486_c0_g1, TRINITY_DN8267_c0_g2, TRINITY_DN9519_c0_g1	4	133	30	0.1333	0.000848837
GO:0009628	response to abiotic stimulus	Biological Process	TRINITY_DN10560_c0_g1, TRINITY_DN10826_c0_g1, TRINITY_DN11883_c0_g1, TRINITY_DN1196_c0_g3, TRINITY_DN12096_c0_g1, TRINITY_DN13224_c0_g1, TRINITY_DN203_c0_g1, TRINITY_DN20584_c0_g1, TRINITY_DN21620_c0_g1, TRINITY_DN21830_c0_g1, TRINITY_DN27424_c0_g1, TRINITY_DN30904_c0_g1, TRINITY_DN33056_c0_g3, TRINITY_DN35603_c0_g1, TRINITY_DN35829_c0_g1, TRINITY_DN40512_c0_g1, TRINITY_DN436_c0_g1, TRINITY_DN438…	28	133	1050	0.0267	0.000881489
GO:0048513	animal organ development	Biological Process	TRINITY_DN10560_c0_g1, TRINITY_DN10564_c0_g2, TRINITY_DN10826_c0_g1, TRINITY_DN10839_c0_g1, TRINITY_DN11883_c0_g1, TRINITY_DN1196_c0_g3, TRINITY_DN13224_c0_g1, TRINITY_DN13278_c0_g1, TRINITY_DN16497_c0_g1, TRINITY_DN178_c0_g1, TRINITY_DN19503_c0_g2, TRINITY_DN203_c0_g1, TRINITY_DN2349_c0_g1, TRINITY_DN27424_c0_g1, TRINITY_DN33056_c0_g3, TRINITY_DN35603_c0_g1, TRINITY_DN35829_c0_g1, TRINITY_DN3798…	48	133	2201	0.0218	0.0009804
GO:0001101	response to acid chemical	Biological Process	TRINITY_DN12096_c0_g1, TRINITY_DN13224_c0_g1, TRINITY_DN203_c0_g1, TRINITY_DN24483_c0_g2, TRINITY_DN3310_c0_g1, TRINITY_DN35603_c0_g1, TRINITY_DN35829_c0_g1, TRINITY_DN36297_c0_g2, TRINITY_DN41794_c0_g2, TRINITY_DN436_c0_g1, TRINITY_DN45014_c0_g1, TRINITY_DN9519_c0_g1	12	133	293	0.041	0.00105349
GO:0071417	cellular response to organonitrogen compound	Biological Process	TRINITY_DN10564_c0_g2, TRINITY_DN10826_c0_g1, TRINITY_DN13224_c0_g1, TRINITY_DN18417_c0_g1, TRINITY_DN203_c0_g1, TRINITY_DN24483_c0_g2, TRINITY_DN35603_c0_g1, TRINITY_DN41794_c0_g2, TRINITY_DN436_c0_g1, TRINITY_DN43838_c0_g2, TRINITY_DN51814_c0_g1, TRINITY_DN543_c3_g1, TRINITY_DN919_c0_g1, TRINITY_DN9519_c0_g1	14	133	378	0.037	0.00107993
GO:0010243	response to organonitrogen compound	Biological Process	TRINITY_DN10564_c0_g2, TRINITY_DN10826_c0_g1, TRINITY_DN11807_c0_g1, TRINITY_DN12096_c0_g1, TRINITY_DN13224_c0_g1, TRINITY_DN18417_c0_g1, TRINITY_DN203_c0_g1, TRINITY_DN24483_c0_g2, TRINITY_DN3310_c0_g1, TRINITY_DN35603_c0_g1, TRINITY_DN36297_c0_g2, TRINITY_DN40512_c0_g1, TRINITY_DN41794_c0_g2, TRINITY_DN436_c0_g1, TRINITY_DN43838_c0_g2, TRINITY_DN50878_c0_g1, TRINITY_DN51814_c0_g1, TRINITY_DN543…	23	133	804	0.0286	0.00108452
GO:0032869	cellular response to insulin stimulus	Biological Process	TRINITY_DN10564_c0_g2, TRINITY_DN10826_c0_g1, TRINITY_DN18417_c0_g1, TRINITY_DN203_c0_g1, TRINITY_DN35603_c0_g1, TRINITY_DN41794_c0_g2, TRINITY_DN43838_c0_g2, TRINITY_DN51814_c0_g1	8	133	144	0.0556	0.00110716
GO:0005996	monosaccharide metabolic process	Biological Process	TRINITY_DN10564_c0_g2, TRINITY_DN10826_c0_g1, TRINITY_DN12180_c0_g1, TRINITY_DN12954_c0_g1, TRINITY_DN203_c0_g1, TRINITY_DN262_c0_g1, TRINITY_DN30904_c0_g1, TRINITY_DN41794_c0_g2, TRINITY_DN45886_c0_g2	9	133	179	0.0503	0.00110928
GO:0009719	response to endogenous stimulus	Biological Process	TRINITY_DN10560_c0_g1, TRINITY_DN10564_c0_g2, TRINITY_DN10826_c0_g1, TRINITY_DN11807_c0_g1, TRINITY_DN11883_c0_g1, TRINITY_DN12096_c0_g1, TRINITY_DN13224_c0_g1, TRINITY_DN18417_c0_g1, TRINITY_DN203_c0_g1, TRINITY_DN22240_c0_g2, TRINITY_DN24483_c0_g2, TRINITY_DN25956_c0_g1, TRINITY_DN33056_c0_g3, TRINITY_DN3310_c0_g1, TRINITY_DN35603_c0_g1, TRINITY_DN40512_c0_g1, TRINITY_DN41442_c0_g1, TRINITY_DN4…	28	133	1066	0.0263	0.00111525
GO:0006633	fatty acid biosynthetic process	Biological Process	TRINITY_DN19503_c0_g2, TRINITY_DN22240_c0_g2, TRINITY_DN36297_c0_g2, TRINITY_DN40512_c0_g1, TRINITY_DN43860_c0_g2, TRINITY_DN45014_c0_g1	6	133	82	0.0732	0.00115084
GO:0034367	protein-containing complex remodeling	Biological Process	TRINITY_DN40512_c0_g1, TRINITY_DN50037_c0_g1, TRINITY_DN50106_c0_g1	3	133	15	0.2	0.00117716
GO:0030207	chondroitin sulfate catabolic process	Biological Process	TRINITY_DN11883_c0_g1, TRINITY_DN6610_c0_g1, TRINITY_DN8627_c0_g1	3	133	15	0.2	0.00117716
GO:1904753	negative regulation of vascular associated smooth muscle cell migration	Biological Process	TRINITY_DN10564_c0_g2, TRINITY_DN3851_c0_g2	2	133	4	0.5	0.00121668
GO:0034014	response to triglyceride	Biological Process	TRINITY_DN12096_c0_g1, TRINITY_DN35603_c0_g1	2	133	4	0.5	0.00121668
GO:0014862	regulation of skeletal muscle contraction by chemo-mechanical energy conversion	Biological Process	TRINITY_DN10839_c0_g1, TRINITY_DN9519_c0_g1	2	133	4	0.5	0.00121668
GO:0014728	regulation of the force of skeletal muscle contraction	Biological Process	TRINITY_DN10839_c0_g1, TRINITY_DN9519_c0_g1	2	133	4	0.5	0.00121668
GO:0003229	ventricular cardiac muscle tissue development	Biological Process	TRINITY_DN3851_c0_g2, TRINITY_DN8267_c0_g2, TRINITY_DN9519_c0_g1, TRINITY_DN9672_c0_g2	4	133	33	0.1212	0.00122578
GO:0071230	cellular response to amino acid stimulus	Biological Process	TRINITY_DN13224_c0_g1, TRINITY_DN24483_c0_g2, TRINITY_DN35603_c0_g1, TRINITY_DN436_c0_g1, TRINITY_DN9519_c0_g1	5	133	56	0.0893	0.00122886
GO:1901698	response to nitrogen compound	Biological Process	TRINITY_DN10564_c0_g2, TRINITY_DN10826_c0_g1, TRINITY_DN11807_c0_g1, TRINITY_DN12096_c0_g1, TRINITY_DN13224_c0_g1, TRINITY_DN18417_c0_g1, TRINITY_DN203_c0_g1, TRINITY_DN24483_c0_g2, TRINITY_DN3310_c0_g1, TRINITY_DN35603_c0_g1, TRINITY_DN36297_c0_g2, TRINITY_DN40512_c0_g1, TRINITY_DN41794_c0_g2, TRINITY_DN436_c0_g1, TRINITY_DN43838_c0_g2, TRINITY_DN50878_c0_g1, TRINITY_DN51814_c0_g1, TRINITY_DN543…	23	133	813	0.0283	0.00125964
GO:0046364	monosaccharide biosynthetic process	Biological Process	TRINITY_DN12954_c0_g1, TRINITY_DN203_c0_g1, TRINITY_DN262_c0_g1, TRINITY_DN30904_c0_g1, TRINITY_DN41794_c0_g2, TRINITY_DN45886_c0_g2	6	133	84	0.0714	0.00130499
GO:0040003	chitin-based cuticle development	Biological Process	TRINITY_DN1097_c1_g1, TRINITY_DN15008_c0_g1, TRINITY_DN1700_c0_g1, TRINITY_DN22814_c0_g1, TRINITY_DN2732_c0_g1, TRINITY_DN4094_c0_g1, TRINITY_DN4808_c0_g1, TRINITY_DN7159_c0_g2	8	133	148	0.0541	0.00132106
GO:0009743	response to carbohydrate	Biological Process	TRINITY_DN10564_c0_g2, TRINITY_DN10826_c0_g1, TRINITY_DN12180_c0_g1, TRINITY_DN19503_c0_g2, TRINITY_DN203_c0_g1, TRINITY_DN35603_c0_g1, TRINITY_DN40512_c0_g1, TRINITY_DN41794_c0_g2, TRINITY_DN45014_c0_g1	9	133	184	0.0489	0.00134566
GO:0071688	striated muscle myosin thick filament assembly	Biological Process	TRINITY_DN20488_c0_g2, TRINITY_DN27424_c0_g1, TRINITY_DN35406_c0_g2, TRINITY_DN50179_c0_g1	4	133	34	0.1176	0.00137384
GO:0007010	cytoskeleton organization	Biological Process	TRINITY_DN10560_c0_g1, TRINITY_DN1196_c0_g3, TRINITY_DN12179_c0_g3, TRINITY_DN1326_c0_g1, TRINITY_DN178_c0_g1, TRINITY_DN203_c0_g1, TRINITY_DN20488_c0_g2, TRINITY_DN27424_c0_g1, TRINITY_DN34348_c1_g1, TRINITY_DN35406_c0_g2, TRINITY_DN3851_c0_g1, TRINITY_DN3851_c0_g2, TRINITY_DN46055_c0_g1, TRINITY_DN4719_c0_g2, TRINITY_DN4756_c0_g2, TRINITY_DN50030_c0_g1, TRINITY_DN50179_c0_g1, TRINITY_DN543_c3_g…	23	133	819	0.0281	0.00138956
GO:0009117	nucleotide metabolic process	Biological Process	TRINITY_DN10007_c0_g1, TRINITY_DN10321_c0_g1, TRINITY_DN10826_c0_g1, TRINITY_DN12180_c0_g1, TRINITY_DN12954_c0_g1, TRINITY_DN19503_c0_g2, TRINITY_DN203_c0_g1, TRINITY_DN262_c0_g1, TRINITY_DN30904_c0_g1, TRINITY_DN33056_c0_g3, TRINITY_DN345_c2_g1, TRINITY_DN37988_c0_g1, TRINITY_DN41794_c0_g2, TRINITY_DN42903_c0_g3, TRINITY_DN436_c0_g1, TRINITY_DN43860_c0_g2, TRINITY_DN45014_c0_g1, TRINITY_DN45886_…	19	133	621	0.0306	0.00142315
GO:0090131	mesenchyme migration	Biological Process	TRINITY_DN4756_c0_g2, TRINITY_DN543_c3_g1, TRINITY_DN919_c0_g1	3	133	16	0.1875	0.00143359
GO:0014898	cardiac muscle hypertrophy in response to stress	Biological Process	TRINITY_DN50179_c0_g1, TRINITY_DN6486_c0_g1, TRINITY_DN9519_c0_g1	3	133	16	0.1875	0.00143359
GO:0003299	muscle hypertrophy in response to stress	Biological Process	TRINITY_DN50179_c0_g1, TRINITY_DN6486_c0_g1, TRINITY_DN9519_c0_g1	3	133	16	0.1875	0.00143359
GO:0051259	protein complex oligomerization	Biological Process	TRINITY_DN10560_c0_g1, TRINITY_DN10564_c0_g2, TRINITY_DN10826_c0_g1, TRINITY_DN12180_c0_g1, TRINITY_DN13957_c0_g1, TRINITY_DN203_c0_g1, TRINITY_DN24483_c0_g2, TRINITY_DN27424_c0_g1, TRINITY_DN41794_c0_g2, TRINITY_DN5686_c0_g2, TRINITY_DN8851_c0_g1, TRINITY_DN9135_c0_g1, TRINITY_DN9519_c0_g1	13	133	346	0.0376	0.0014355
GO:0009617	response to bacterium	Biological Process	TRINITY_DN10560_c0_g1, TRINITY_DN10564_c0_g2, TRINITY_DN11807_c0_g1, TRINITY_DN12028_c0_g1, TRINITY_DN12096_c0_g1, TRINITY_DN12954_c0_g1, TRINITY_DN203_c0_g1, TRINITY_DN22240_c0_g2, TRINITY_DN3310_c0_g1, TRINITY_DN35603_c0_g1, TRINITY_DN45014_c0_g1, TRINITY_DN50030_c0_g1, TRINITY_DN6486_c0_g1, TRINITY_DN6610_c0_g1, TRINITY_DN8162_c0_g1	15	133	434	0.0346	0.00143582
GO:0019318	hexose metabolic process	Biological Process	TRINITY_DN10564_c0_g2, TRINITY_DN10826_c0_g1, TRINITY_DN12180_c0_g1, TRINITY_DN203_c0_g1, TRINITY_DN262_c0_g1, TRINITY_DN30904_c0_g1, TRINITY_DN41794_c0_g2, TRINITY_DN45886_c0_g2	8	133	150	0.0533	0.0014397
GO:0006641	triglyceride metabolic process	Biological Process	TRINITY_DN19503_c0_g2, TRINITY_DN36297_c0_g2, TRINITY_DN40512_c0_g1, TRINITY_DN45014_c0_g1, TRINITY_DN50037_c0_g1, TRINITY_DN8870_c0_g2	6	133	86	0.0698	0.00147445
GO:0006796	phosphate-containing compound metabolic process	Biological Process	TRINITY_DN10007_c0_g1, TRINITY_DN10321_c0_g1, TRINITY_DN10560_c0_g1, TRINITY_DN10826_c0_g1, TRINITY_DN12028_c0_g1, TRINITY_DN12180_c0_g1, TRINITY_DN12954_c0_g1, TRINITY_DN17519_c0_g1, TRINITY_DN18417_c0_g1, TRINITY_DN19503_c0_g2, TRINITY_DN203_c0_g1, TRINITY_DN262_c0_g1, TRINITY_DN30904_c0_g1, TRINITY_DN33056_c0_g3, TRINITY_DN345_c2_g1, TRINITY_DN35829_c0_g1, TRINITY_DN37988_c0_g1, TRINITY_DN4051…	31	133	1256	0.0247	0.00160934
GO:0006753	nucleoside phosphate metabolic process	Biological Process	TRINITY_DN10007_c0_g1, TRINITY_DN10321_c0_g1, TRINITY_DN10826_c0_g1, TRINITY_DN12180_c0_g1, TRINITY_DN12954_c0_g1, TRINITY_DN19503_c0_g2, TRINITY_DN203_c0_g1, TRINITY_DN262_c0_g1, TRINITY_DN30904_c0_g1, TRINITY_DN33056_c0_g3, TRINITY_DN345_c2_g1, TRINITY_DN37988_c0_g1, TRINITY_DN41794_c0_g2, TRINITY_DN42903_c0_g3, TRINITY_DN436_c0_g1, TRINITY_DN43860_c0_g2, TRINITY_DN45014_c0_g1, TRINITY_DN45886_…	19	133	628	0.0303	0.00162114
GO:0022898	regulation of transmembrane transporter activity	Biological Process	TRINITY_DN1196_c0_g3, TRINITY_DN2349_c0_g1, TRINITY_DN29686_c0_g1, TRINITY_DN33056_c0_g3, TRINITY_DN35829_c0_g1, TRINITY_DN6486_c0_g1, TRINITY_DN9135_c0_g1	7	133	119	0.0588	0.00163083
GO:0048738	cardiac muscle tissue development	Biological Process	TRINITY_DN27424_c0_g1, TRINITY_DN3851_c0_g2, TRINITY_DN4756_c0_g2, TRINITY_DN50179_c0_g1, TRINITY_DN8267_c0_g2, TRINITY_DN9519_c0_g1, TRINITY_DN9672_c0_g2	7	133	120	0.0583	0.00171142
GO:0046677	response to antibiotic	Biological Process	TRINITY_DN10560_c0_g1, TRINITY_DN11883_c0_g1, TRINITY_DN12028_c0_g1, TRINITY_DN13224_c0_g1, TRINITY_DN3310_c0_g1, TRINITY_DN35603_c0_g1, TRINITY_DN36297_c0_g2, TRINITY_DN43838_c0_g2, TRINITY_DN4756_c0_g2, TRINITY_DN50878_c0_g1, TRINITY_DN51604_c0_g1, TRINITY_DN5686_c0_g2, TRINITY_DN8851_c0_g1, TRINITY_DN8870_c0_g2	14	133	397	0.0353	0.00172011
GO:0098901	regulation of cardiac muscle cell action potential	Biological Process	TRINITY_DN12179_c0_g3, TRINITY_DN46055_c0_g1, TRINITY_DN6486_c0_g1	3	133	17	0.1765	0.00172252
GO:0071404	cellular response to low-density lipoprotein particle stimulus	Biological Process	TRINITY_DN35603_c0_g1, TRINITY_DN40512_c0_g1, TRINITY_DN8567_c0_g1	3	133	17	0.1765	0.00172252
GO:0045988	negative regulation of striated muscle contraction	Biological Process	TRINITY_DN12179_c0_g3, TRINITY_DN33056_c0_g3, TRINITY_DN6486_c0_g1	3	133	17	0.1765	0.00172252
GO:0051235	maintenance of location	Biological Process	TRINITY_DN27034_c0_g1, TRINITY_DN27424_c0_g1, TRINITY_DN35829_c0_g1, TRINITY_DN46055_c0_g1, TRINITY_DN50030_c0_g1, TRINITY_DN50037_c0_g1, TRINITY_DN50106_c0_g1, TRINITY_DN6486_c0_g1, TRINITY_DN8627_c0_g1, TRINITY_DN9519_c0_g1	10	133	231	0.0433	0.00183933
GO:0032868	response to insulin	Biological Process	TRINITY_DN10564_c0_g2, TRINITY_DN10826_c0_g1, TRINITY_DN18417_c0_g1, TRINITY_DN203_c0_g1, TRINITY_DN35603_c0_g1, TRINITY_DN41794_c0_g2, TRINITY_DN43838_c0_g2, TRINITY_DN50878_c0_g1, TRINITY_DN51814_c0_g1	9	133	193	0.0466	0.00187274
GO:0014902	myotube differentiation	Biological Process	TRINITY_DN10826_c0_g1, TRINITY_DN12180_c0_g1, TRINITY_DN30904_c0_g1, TRINITY_DN37988_c0_g1, TRINITY_DN4756_c0_g2, TRINITY_DN543_c3_g1, TRINITY_DN919_c0_g1	7	133	122	0.0574	0.00188187
GO:0032233	positive regulation of actin filament bundle assembly	Biological Process	TRINITY_DN3851_c0_g1, TRINITY_DN3851_c0_g2, TRINITY_DN46055_c0_g1, TRINITY_DN50037_c0_g1	4	133	37	0.1081	0.0018923
GO:0019674	NAD metabolic process	Biological Process	TRINITY_DN12180_c0_g1, TRINITY_DN203_c0_g1, TRINITY_DN262_c0_g1, TRINITY_DN30904_c0_g1, TRINITY_DN41794_c0_g2, TRINITY_DN45886_c0_g2	6	133	91	0.0659	0.00197153
GO:0106057	negative regulation of calcineurin-mediated signaling	Biological Process	TRINITY_DN10839_c0_g1, TRINITY_DN33806_c0_g2	2	133	5	0.4	0.00200863
GO:0070885	negative regulation of calcineurin-NFAT signaling cascade	Biological Process	TRINITY_DN10839_c0_g1, TRINITY_DN33806_c0_g2	2	133	5	0.4	0.00200863
GO:0070587	regulation of cell-cell adhesion involved in gastrulation	Biological Process	TRINITY_DN10564_c0_g2, TRINITY_DN50037_c0_g1	2	133	5	0.4	0.00200863
GO:0070168	negative regulation of biomineral tissue development	Biological Process	TRINITY_DN27034_c0_g1, TRINITY_DN51814_c0_g1	2	133	5	0.4	0.00200863
GO:0034372	very-low-density lipoprotein particle remodeling	Biological Process	TRINITY_DN40512_c0_g1, TRINITY_DN50037_c0_g1	2	133	5	0.4	0.00200863
GO:0030502	negative regulation of bone mineralization	Biological Process	TRINITY_DN27034_c0_g1, TRINITY_DN51814_c0_g1	2	133	5	0.4	0.00200863
GO:0015961	diadenosine polyphosphate catabolic process	Biological Process	TRINITY_DN10007_c0_g1, TRINITY_DN345_c2_g1	2	133	5	0.4	0.00200863
GO:0014894	response to denervation involved in regulation of muscle adaptation	Biological Process	TRINITY_DN10839_c0_g1, TRINITY_DN1196_c0_g3	2	133	5	0.4	0.00200863
GO:0014877	response to muscle inactivity involved in regulation of muscle adaptation	Biological Process	TRINITY_DN10839_c0_g1, TRINITY_DN1196_c0_g3	2	133	5	0.4	0.00200863
GO:2000649	regulation of sodium ion transmembrane transporter activity	Biological Process	TRINITY_DN29686_c0_g1, TRINITY_DN33056_c0_g3, TRINITY_DN9135_c0_g1	3	133	18	0.1667	0.00204535
GO:0055094	response to lipoprotein particle	Biological Process	TRINITY_DN35603_c0_g1, TRINITY_DN40512_c0_g1, TRINITY_DN8567_c0_g1	3	133	18	0.1667	0.00204535
GO:0014887	cardiac muscle adaptation	Biological Process	TRINITY_DN50179_c0_g1, TRINITY_DN6486_c0_g1, TRINITY_DN9519_c0_g1	3	133	18	0.1667	0.00204535
GO:0019725	cellular homeostasis	Biological Process	TRINITY_DN1196_c0_g3, TRINITY_DN12180_c0_g1, TRINITY_DN178_c0_g1, TRINITY_DN203_c0_g1, TRINITY_DN23956_c0_g2, TRINITY_DN25956_c0_g1, TRINITY_DN30904_c0_g1, TRINITY_DN33056_c0_g3, TRINITY_DN37988_c0_g1, TRINITY_DN41794_c0_g2, TRINITY_DN446_c0_g1, TRINITY_DN50030_c0_g1, TRINITY_DN50609_c0_g1, TRINITY_DN6486_c0_g1, TRINITY_DN7499_c0_g2, TRINITY_DN8627_c0_g1, TRINITY_DN9672_c0_g2	17	133	544	0.0312	0.00205688
GO:0006094	gluconeogenesis	Biological Process	TRINITY_DN203_c0_g1, TRINITY_DN262_c0_g1, TRINITY_DN30904_c0_g1, TRINITY_DN41794_c0_g2, TRINITY_DN45886_c0_g2	5	133	63	0.0794	0.00208667
GO:0070887	cellular response to chemical stimulus	Biological Process	TRINITY_DN10560_c0_g1, TRINITY_DN10564_c0_g2, TRINITY_DN10803_c0_g1, TRINITY_DN10826_c0_g1, TRINITY_DN11807_c0_g1, TRINITY_DN11883_c0_g1, TRINITY_DN13224_c0_g1, TRINITY_DN18417_c0_g1, TRINITY_DN19503_c0_g2, TRINITY_DN203_c0_g1, TRINITY_DN22240_c0_g2, TRINITY_DN23587_c0_g3, TRINITY_DN24483_c0_g2, TRINITY_DN25956_c0_g1, TRINITY_DN31_c0_g1, TRINITY_DN33056_c0_g3, TRINITY_DN3310_c0_g1, TRINITY_DN3560…	36	133	1561	0.0231	0.00210346
GO:0006793	phosphorus metabolic process	Biological Process	TRINITY_DN10007_c0_g1, TRINITY_DN10321_c0_g1, TRINITY_DN10560_c0_g1, TRINITY_DN10826_c0_g1, TRINITY_DN12028_c0_g1, TRINITY_DN12180_c0_g1, TRINITY_DN12954_c0_g1, TRINITY_DN17519_c0_g1, TRINITY_DN18417_c0_g1, TRINITY_DN19503_c0_g2, TRINITY_DN203_c0_g1, TRINITY_DN262_c0_g1, TRINITY_DN30904_c0_g1, TRINITY_DN33056_c0_g3, TRINITY_DN345_c2_g1, TRINITY_DN35829_c0_g1, TRINITY_DN37988_c0_g1, TRINITY_DN4051…	31	133	1278	0.0243	0.00212715
GO:0032409	regulation of transporter activity	Biological Process	TRINITY_DN1196_c0_g3, TRINITY_DN2349_c0_g1, TRINITY_DN29686_c0_g1, TRINITY_DN33056_c0_g3, TRINITY_DN35829_c0_g1, TRINITY_DN6486_c0_g1, TRINITY_DN9135_c0_g1	7	133	125	0.056	0.00216193
GO:0032355	response to estradiol	Biological Process	TRINITY_DN10560_c0_g1, TRINITY_DN11807_c0_g1, TRINITY_DN12096_c0_g1, TRINITY_DN13224_c0_g1, TRINITY_DN41442_c0_g1, TRINITY_DN43838_c0_g2, TRINITY_DN50878_c0_g1	7	133	125	0.056	0.00216193
GO:0046496	nicotinamide nucleotide metabolic process	Biological Process	TRINITY_DN10826_c0_g1, TRINITY_DN12180_c0_g1, TRINITY_DN12954_c0_g1, TRINITY_DN203_c0_g1, TRINITY_DN262_c0_g1, TRINITY_DN30904_c0_g1, TRINITY_DN41794_c0_g2, TRINITY_DN45886_c0_g2	8	133	160	0.05	0.00216611
GO:0042593	glucose homeostasis	Biological Process	TRINITY_DN10564_c0_g2, TRINITY_DN10826_c0_g1, TRINITY_DN12180_c0_g1, TRINITY_DN12954_c0_g1, TRINITY_DN18417_c0_g1, TRINITY_DN30904_c0_g1, TRINITY_DN43860_c0_g2, TRINITY_DN45014_c0_g1	8	133	160	0.05	0.00216611
GO:0019362	pyridine nucleotide metabolic process	Biological Process	TRINITY_DN10826_c0_g1, TRINITY_DN12180_c0_g1, TRINITY_DN12954_c0_g1, TRINITY_DN203_c0_g1, TRINITY_DN262_c0_g1, TRINITY_DN30904_c0_g1, TRINITY_DN41794_c0_g2, TRINITY_DN45886_c0_g2	8	133	160	0.05	0.00216611
GO:0010675	obsolete regulation of cellular carbohydrate metabolic process	Biological Process	TRINITY_DN10564_c0_g2, TRINITY_DN10839_c0_g1, TRINITY_DN18417_c0_g1, TRINITY_DN43838_c0_g2, TRINITY_DN45886_c0_g2, TRINITY_DN7499_c0_g2	6	133	94	0.0638	0.00232519
GO:0051651	maintenance of location in cell	Biological Process	TRINITY_DN27034_c0_g1, TRINITY_DN27424_c0_g1, TRINITY_DN35829_c0_g1, TRINITY_DN50030_c0_g1, TRINITY_DN50106_c0_g1, TRINITY_DN6486_c0_g1, TRINITY_DN9519_c0_g1	7	133	127	0.0551	0.00236584
GO:0008360	regulation of cell shape	Biological Process	TRINITY_DN1326_c0_g1, TRINITY_DN203_c0_g1, TRINITY_DN33056_c0_g3, TRINITY_DN3851_c0_g2, TRINITY_DN41794_c0_g2, TRINITY_DN746_c2_g1, TRINITY_DN8627_c0_g1	7	133	127	0.0551	0.00236584
GO:0046033	AMP metabolic process	Biological Process	TRINITY_DN10007_c0_g1, TRINITY_DN345_c2_g1, TRINITY_DN37988_c0_g1	3	133	19	0.1579	0.0024034
GO:0043501	skeletal muscle adaptation	Biological Process	TRINITY_DN10839_c0_g1, TRINITY_DN543_c3_g1, TRINITY_DN919_c0_g1	3	133	19	0.1579	0.0024034
GO:0034764	positive regulation of transmembrane transport	Biological Process	TRINITY_DN10564_c0_g2, TRINITY_DN11807_c0_g1, TRINITY_DN1196_c0_g3, TRINITY_DN2349_c0_g1, TRINITY_DN35829_c0_g1, TRINITY_DN46055_c0_g1, TRINITY_DN6486_c0_g1	7	133	128	0.0547	0.00247321
GO:0098771	inorganic ion homeostasis	Biological Process	TRINITY_DN1196_c0_g3, TRINITY_DN178_c0_g1, TRINITY_DN209_c0_g2, TRINITY_DN23956_c0_g2, TRINITY_DN25956_c0_g1, TRINITY_DN33056_c0_g3, TRINITY_DN446_c0_g1, TRINITY_DN50030_c0_g1, TRINITY_DN50609_c0_g1, TRINITY_DN6486_c0_g1, TRINITY_DN7499_c0_g2, TRINITY_DN8627_c0_g1, TRINITY_DN9672_c0_g2	13	133	368	0.0353	0.00247791
GO:0032781	positive regulation of ATP-dependent activity	Biological Process	TRINITY_DN3851_c0_g1, TRINITY_DN3851_c0_g2, TRINITY_DN41794_c0_g2, TRINITY_DN4756_c0_g2, TRINITY_DN6486_c0_g1	5	133	66	0.0758	0.00256346
GO:0019319	hexose biosynthetic process	Biological Process	TRINITY_DN203_c0_g1, TRINITY_DN262_c0_g1, TRINITY_DN30904_c0_g1, TRINITY_DN41794_c0_g2, TRINITY_DN45886_c0_g2	5	133	66	0.0758	0.00256346
GO:0055086	nucleobase-containing small molecule metabolic process	Biological Process	TRINITY_DN10007_c0_g1, TRINITY_DN10321_c0_g1, TRINITY_DN10826_c0_g1, TRINITY_DN12180_c0_g1, TRINITY_DN12954_c0_g1, TRINITY_DN19503_c0_g2, TRINITY_DN203_c0_g1, TRINITY_DN262_c0_g1, TRINITY_DN30904_c0_g1, TRINITY_DN33056_c0_g3, TRINITY_DN345_c2_g1, TRINITY_DN37988_c0_g1, TRINITY_DN40452_c0_g1, TRINITY_DN41794_c0_g2, TRINITY_DN42903_c0_g3, TRINITY_DN436_c0_g1, TRINITY_DN43860_c0_g2, TRINITY_DN45014_…	20	133	704	0.0284	0.00256659
GO:0033500	carbohydrate homeostasis	Biological Process	TRINITY_DN10564_c0_g2, TRINITY_DN10826_c0_g1, TRINITY_DN12180_c0_g1, TRINITY_DN12954_c0_g1, TRINITY_DN18417_c0_g1, TRINITY_DN30904_c0_g1, TRINITY_DN43860_c0_g2, TRINITY_DN45014_c0_g1	8	133	165	0.0485	0.00262399
GO:0014070	response to organic cyclic compound	Biological Process	TRINITY_DN10560_c0_g1, TRINITY_DN10564_c0_g2, TRINITY_DN11807_c0_g1, TRINITY_DN12096_c0_g1, TRINITY_DN13224_c0_g1, TRINITY_DN18417_c0_g1, TRINITY_DN203_c0_g1, TRINITY_DN22240_c0_g2, TRINITY_DN33056_c0_g3, TRINITY_DN3310_c0_g1, TRINITY_DN35603_c0_g1, TRINITY_DN41442_c0_g1, TRINITY_DN41794_c0_g2, TRINITY_DN436_c0_g1, TRINITY_DN43838_c0_g2, TRINITY_DN50878_c0_g1, TRINITY_DN543_c3_g1, TRINITY_DN5686_…	22	133	809	0.0272	0.00267345
GO:1901699	cellular response to nitrogen compound	Biological Process	TRINITY_DN10564_c0_g2, TRINITY_DN10826_c0_g1, TRINITY_DN13224_c0_g1, TRINITY_DN18417_c0_g1, TRINITY_DN203_c0_g1, TRINITY_DN24483_c0_g2, TRINITY_DN35603_c0_g1, TRINITY_DN41794_c0_g2, TRINITY_DN436_c0_g1, TRINITY_DN43838_c0_g2, TRINITY_DN51814_c0_g1, TRINITY_DN543_c3_g1, TRINITY_DN919_c0_g1, TRINITY_DN9519_c0_g1	14	133	417	0.0336	0.00270909
GO:1990748	cellular detoxification	Biological Process	TRINITY_DN10803_c0_g1, TRINITY_DN23587_c0_g3, TRINITY_DN31_c0_g1, TRINITY_DN3310_c0_g1, TRINITY_DN50106_c0_g1, TRINITY_DN8870_c0_g2	6	133	97	0.0619	0.00272471
GO:0042180	cellular ketone metabolic process	Biological Process	TRINITY_DN13957_c0_g1, TRINITY_DN22240_c0_g2, TRINITY_DN38398_c0_g1, TRINITY_DN42903_c0_g3, TRINITY_DN50106_c0_g1, TRINITY_DN8567_c0_g1	6	133	97	0.0619	0.00272471
GO:0045940	positive regulation of steroid metabolic process	Biological Process	TRINITY_DN43838_c0_g2, TRINITY_DN45014_c0_g1, TRINITY_DN50037_c0_g1	3	133	20	0.15	0.00279792
GO:0060538	skeletal muscle organ development	Biological Process	TRINITY_DN1196_c0_g3, TRINITY_DN37988_c0_g1, TRINITY_DN4756_c0_g2, TRINITY_DN543_c3_g1, TRINITY_DN619_c0_g1, TRINITY_DN6610_c0_g1, TRINITY_DN919_c0_g1, TRINITY_DN9672_c0_g2	8	133	168	0.0476	0.0029331
GO:0051270	obsolete regulation of cellular component movement	Biological Process	TRINITY_DN10560_c0_g1, TRINITY_DN10564_c0_g2, TRINITY_DN11807_c0_g1, TRINITY_DN11883_c0_g1, TRINITY_DN12179_c0_g3, TRINITY_DN13224_c0_g1, TRINITY_DN203_c0_g1, TRINITY_DN33056_c0_g3, TRINITY_DN3851_c0_g1, TRINITY_DN3851_c0_g2, TRINITY_DN41794_c0_g2, TRINITY_DN43838_c0_g2, TRINITY_DN46055_c0_g1, TRINITY_DN50030_c0_g1, TRINITY_DN6486_c0_g1, TRINITY_DN6610_c0_g1	16	133	515	0.0311	0.0029606
GO:0060546	negative regulation of necroptotic process	Biological Process	TRINITY_DN2349_c0_g1, TRINITY_DN6334_c0_g1	2	133	6	0.3333	0.00298449
GO:0060544	regulation of necroptotic process	Biological Process	TRINITY_DN2349_c0_g1, TRINITY_DN6334_c0_g1	2	133	6	0.3333	0.00298449
GO:0051659	maintenance of mitochondrion location	Biological Process	TRINITY_DN50106_c0_g1, TRINITY_DN6486_c0_g1	2	133	6	0.3333	0.00298449
GO:0045721	negative regulation of gluconeogenesis	Biological Process	TRINITY_DN10564_c0_g2, TRINITY_DN18417_c0_g1	2	133	6	0.3333	0.00298449
GO:0034371	chylomicron remodeling	Biological Process	TRINITY_DN40512_c0_g1, TRINITY_DN50037_c0_g1	2	133	6	0.3333	0.00298449
GO:0034370	triglyceride-rich lipoprotein particle remodeling	Biological Process	TRINITY_DN40512_c0_g1, TRINITY_DN50037_c0_g1	2	133	6	0.3333	0.00298449
GO:0010873	obsolete positive regulation of cholesterol esterification	Biological Process	TRINITY_DN45014_c0_g1, TRINITY_DN50037_c0_g1	2	133	6	0.3333	0.00298449
GO:0003208	cardiac ventricle morphogenesis	Biological Process	TRINITY_DN3851_c0_g2, TRINITY_DN8267_c0_g2, TRINITY_DN9519_c0_g1, TRINITY_DN9672_c0_g2	4	133	42	0.0952	0.00303378
GO:0010038	response to metal ion	Biological Process	TRINITY_DN12096_c0_g1, TRINITY_DN203_c0_g1, TRINITY_DN22240_c0_g2, TRINITY_DN3310_c0_g1, TRINITY_DN35603_c0_g1, TRINITY_DN41794_c0_g2, TRINITY_DN45886_c0_g2, TRINITY_DN50030_c0_g1, TRINITY_DN50106_c0_g1, TRINITY_DN50878_c0_g1, TRINITY_DN543_c3_g1, TRINITY_DN8567_c0_g1, TRINITY_DN919_c0_g1	13	133	377	0.0345	0.00305439
GO:0032989	cellular anatomical entity morphogenesis	Biological Process	TRINITY_DN1196_c0_g3, TRINITY_DN1326_c0_g1, TRINITY_DN178_c0_g1, TRINITY_DN18417_c0_g1, TRINITY_DN20488_c0_g2, TRINITY_DN27424_c0_g1, TRINITY_DN29686_c0_g1, TRINITY_DN35406_c0_g2, TRINITY_DN35829_c0_g1, TRINITY_DN3851_c0_g2, TRINITY_DN46055_c0_g1, TRINITY_DN4720_c0_g1, TRINITY_DN4756_c0_g2, TRINITY_DN50179_c0_g1, TRINITY_DN543_c3_g1, TRINITY_DN6116_c0_g1, TRINITY_DN746_c2_g1, TRINITY_DN8267_c0_g2…	23	133	871	0.0264	0.00308801
GO:0006732	obsolete coenzyme metabolic process	Biological Process	TRINITY_DN10826_c0_g1, TRINITY_DN12180_c0_g1, TRINITY_DN12954_c0_g1, TRINITY_DN13957_c0_g1, TRINITY_DN19503_c0_g2, TRINITY_DN203_c0_g1, TRINITY_DN262_c0_g1, TRINITY_DN30904_c0_g1, TRINITY_DN41794_c0_g2, TRINITY_DN42903_c0_g3, TRINITY_DN43860_c0_g2, TRINITY_DN45014_c0_g1, TRINITY_DN45886_c0_g2	13	133	378	0.0344	0.00312472
GO:0003007	heart morphogenesis	Biological Process	TRINITY_DN3851_c0_g2, TRINITY_DN46055_c0_g1, TRINITY_DN4756_c0_g2, TRINITY_DN50179_c0_g1, TRINITY_DN8265_c0_g2, TRINITY_DN8267_c0_g2, TRINITY_DN9519_c0_g1, TRINITY_DN9672_c0_g2	8	133	170	0.0471	0.00315448
GO:1901568	fatty acid derivative metabolic process	Biological Process	TRINITY_DN11807_c0_g1, TRINITY_DN19503_c0_g2, TRINITY_DN35603_c0_g1, TRINITY_DN36297_c0_g2, TRINITY_DN43860_c0_g2, TRINITY_DN45014_c0_g1, TRINITY_DN50878_c0_g1	7	133	134	0.0522	0.00319849
GO:0071402	cellular response to lipoprotein particle stimulus	Biological Process	TRINITY_DN35603_c0_g1, TRINITY_DN40512_c0_g1, TRINITY_DN8567_c0_g1	3	133	21	0.1429	0.00323007
GO:0019682	glyceraldehyde-3-phosphate metabolic process	Biological Process	TRINITY_DN12954_c0_g1, TRINITY_DN30904_c0_g1, TRINITY_DN41794_c0_g2	3	133	21	0.1429	0.00323007
GO:0006875	obsolete intracellular metal ion homeostasis	Biological Process	TRINITY_DN1196_c0_g3, TRINITY_DN178_c0_g1, TRINITY_DN23956_c0_g2, TRINITY_DN25956_c0_g1, TRINITY_DN33056_c0_g3, TRINITY_DN50030_c0_g1, TRINITY_DN50609_c0_g1, TRINITY_DN6486_c0_g1, TRINITY_DN7499_c0_g2, TRINITY_DN8627_c0_g1, TRINITY_DN9672_c0_g2	11	133	292	0.0377	0.00327025
GO:0010907	positive regulation of glucose metabolic process	Biological Process	TRINITY_DN10839_c0_g1, TRINITY_DN18417_c0_g1, TRINITY_DN43838_c0_g2, TRINITY_DN7499_c0_g2	4	133	44	0.0909	0.00359874
GO:0072524	pyridine-containing compound metabolic process	Biological Process	TRINITY_DN10826_c0_g1, TRINITY_DN12180_c0_g1, TRINITY_DN12954_c0_g1, TRINITY_DN203_c0_g1, TRINITY_DN262_c0_g1, TRINITY_DN30904_c0_g1, TRINITY_DN41794_c0_g2, TRINITY_DN45886_c0_g2	8	133	174	0.046	0.00363618
GO:1902305	regulation of sodium ion transmembrane transport	Biological Process	TRINITY_DN29686_c0_g1, TRINITY_DN33056_c0_g3, TRINITY_DN9135_c0_g1	3	133	22	0.1364	0.00370097
GO:0070167	regulation of biomineral tissue development	Biological Process	TRINITY_DN10839_c0_g1, TRINITY_DN27034_c0_g1, TRINITY_DN51814_c0_g1	3	133	22	0.1364	0.00370097
GO:0055003	cardiac myofibril assembly	Biological Process	TRINITY_DN4756_c0_g2, TRINITY_DN50179_c0_g1, TRINITY_DN8267_c0_g2	3	133	22	0.1364	0.00370097
GO:0042759	long-chain fatty acid biosynthetic process	Biological Process	TRINITY_DN22240_c0_g2, TRINITY_DN36297_c0_g2, TRINITY_DN45014_c0_g1	3	133	22	0.1364	0.00370097
GO:0030500	regulation of bone mineralization	Biological Process	TRINITY_DN10839_c0_g1, TRINITY_DN27034_c0_g1, TRINITY_DN51814_c0_g1	3	133	22	0.1364	0.00370097
GO:1904064	positive regulation of cation transmembrane transport	Biological Process	TRINITY_DN1196_c0_g3, TRINITY_DN2349_c0_g1, TRINITY_DN35829_c0_g1, TRINITY_DN46055_c0_g1, TRINITY_DN6486_c0_g1	5	133	72	0.0694	0.003747
GO:0097006	regulation of plasma lipoprotein particle levels	Biological Process	TRINITY_DN10564_c0_g2, TRINITY_DN40512_c0_g1, TRINITY_DN50037_c0_g1, TRINITY_DN50106_c0_g1, TRINITY_DN8567_c0_g1	5	133	72	0.0694	0.003747
GO:0005975	carbohydrate metabolic process	Biological Process	TRINITY_DN10564_c0_g2, TRINITY_DN10826_c0_g1, TRINITY_DN12180_c0_g1, TRINITY_DN12954_c0_g1, TRINITY_DN19503_c0_g2, TRINITY_DN203_c0_g1, TRINITY_DN262_c0_g1, TRINITY_DN30904_c0_g1, TRINITY_DN41794_c0_g2, TRINITY_DN45886_c0_g2, TRINITY_DN7499_c0_g2, TRINITY_DN8627_c0_g1	12	133	342	0.0351	0.00382825
GO:0009987	cellular process	Biological Process	TRINITY_DN10007_c0_g1, TRINITY_DN10321_c0_g1, TRINITY_DN10560_c0_g1, TRINITY_DN10564_c0_g2, TRINITY_DN10803_c0_g1, TRINITY_DN10826_c0_g1, TRINITY_DN10839_c0_g1, TRINITY_DN11807_c0_g1, TRINITY_DN11883_c0_g1, TRINITY_DN1196_c0_g3, TRINITY_DN12028_c0_g1, TRINITY_DN12096_c0_g1, TRINITY_DN12179_c0_g3, TRINITY_DN12180_c0_g1, TRINITY_DN12954_c0_g1, TRINITY_DN13224_c0_g1, TRINITY_DN1326_c0_g1, TRINITY_DN…	109	133	6604	0.0165	0.00397419
GO:1905243	cellular response to 3,3',5-triiodo-L-thyronine	Biological Process	TRINITY_DN436_c0_g1, TRINITY_DN9519_c0_g1	2	133	7	0.2857	0.00413887
GO:0060289	compartment boundary maintenance	Biological Process	TRINITY_DN27424_c0_g1, TRINITY_DN9519_c0_g1	2	133	7	0.2857	0.00413887
GO:0015965	diadenosine tetraphosphate metabolic process	Biological Process	TRINITY_DN10007_c0_g1, TRINITY_DN345_c2_g1	2	133	7	0.2857	0.00413887
GO:0007496	anterior midgut development	Biological Process	TRINITY_DN27424_c0_g1, TRINITY_DN9519_c0_g1	2	133	7	0.2857	0.00413887
GO:0006600	creatine metabolic process	Biological Process	TRINITY_DN17519_c0_g1, TRINITY_DN446_c0_g1	2	133	7	0.2857	0.00413887
GO:0051290	protein heterotetramerization	Biological Process	TRINITY_DN13957_c0_g1, TRINITY_DN203_c0_g1, TRINITY_DN41794_c0_g2	3	133	23	0.1304	0.00421163
GO:0045822	negative regulation of heart contraction	Biological Process	TRINITY_DN12179_c0_g3, TRINITY_DN33056_c0_g3, TRINITY_DN6486_c0_g1	3	133	23	0.1304	0.00421163
GO:0010677	obsolete negative regulation of cellular carbohydrate metabolic process	Biological Process	TRINITY_DN10564_c0_g2, TRINITY_DN10839_c0_g1, TRINITY_DN18417_c0_g1	3	133	23	0.1304	0.00421163
GO:0006022	aminoglycan metabolic process	Biological Process	TRINITY_DN11883_c0_g1, TRINITY_DN4808_c0_g1, TRINITY_DN6610_c0_g1, TRINITY_DN79_c0_g1, TRINITY_DN79_c1_g1, TRINITY_DN8627_c0_g1	6	133	107	0.0561	0.00443411
GO:0006873	intracellular monoatomic ion homeostasis	Biological Process	TRINITY_DN1196_c0_g3, TRINITY_DN178_c0_g1, TRINITY_DN23956_c0_g2, TRINITY_DN25956_c0_g1, TRINITY_DN33056_c0_g3, TRINITY_DN446_c0_g1, TRINITY_DN50030_c0_g1, TRINITY_DN50609_c0_g1, TRINITY_DN6486_c0_g1, TRINITY_DN7499_c0_g2, TRINITY_DN8627_c0_g1, TRINITY_DN9672_c0_g2	12	133	349	0.0344	0.00450008
GO:0035094	response to nicotine	Biological Process	TRINITY_DN13224_c0_g1, TRINITY_DN203_c0_g1, TRINITY_DN33056_c0_g3, TRINITY_DN43838_c0_g2	4	133	47	0.0851	0.00457391
GO:0051180	vitamin transport	Biological Process	TRINITY_DN11807_c0_g1, TRINITY_DN41442_c0_g1, TRINITY_DN50037_c0_g1	3	133	24	0.125	0.00476301
GO:0050873	brown fat cell differentiation	Biological Process	TRINITY_DN10564_c0_g2, TRINITY_DN45014_c0_g1, TRINITY_DN51604_c0_g1	3	133	24	0.125	0.00476301
GO:0045834	positive regulation of lipid metabolic process	Biological Process	TRINITY_DN10564_c0_g2, TRINITY_DN18417_c0_g1, TRINITY_DN43838_c0_g2, TRINITY_DN45014_c0_g1, TRINITY_DN50037_c0_g1, TRINITY_DN8870_c0_g2	6	133	109	0.055	0.00485393
GO:0055013	cardiac muscle cell development	Biological Process	TRINITY_DN27424_c0_g1, TRINITY_DN4756_c0_g2, TRINITY_DN50179_c0_g1, TRINITY_DN8267_c0_g2	4	133	48	0.0833	0.00493482
GO:0044282	small molecule catabolic process	Biological Process	TRINITY_DN10564_c0_g2, TRINITY_DN11883_c0_g1, TRINITY_DN12180_c0_g1, TRINITY_DN203_c0_g1, TRINITY_DN262_c0_g1, TRINITY_DN30904_c0_g1, TRINITY_DN41634_c0_g2, TRINITY_DN41794_c0_g2, TRINITY_DN45886_c0_g2, TRINITY_DN50878_c0_g1, TRINITY_DN6486_c0_g1, TRINITY_DN8627_c0_g1	12	133	354	0.0339	0.00503562
GO:1902903	regulation of supramolecular fiber organization	Biological Process	TRINITY_DN10560_c0_g1, TRINITY_DN12179_c0_g3, TRINITY_DN203_c0_g1, TRINITY_DN20584_c0_g1, TRINITY_DN3851_c0_g1, TRINITY_DN3851_c0_g2, TRINITY_DN46055_c0_g1, TRINITY_DN50037_c0_g1, TRINITY_DN6610_c0_g1	9	133	225	0.04	0.00520541
GO:0055082	intracellular chemical homeostasis	Biological Process	TRINITY_DN1196_c0_g3, TRINITY_DN12180_c0_g1, TRINITY_DN178_c0_g1, TRINITY_DN23956_c0_g2, TRINITY_DN25956_c0_g1, TRINITY_DN33056_c0_g3, TRINITY_DN446_c0_g1, TRINITY_DN50030_c0_g1, TRINITY_DN50609_c0_g1, TRINITY_DN6486_c0_g1, TRINITY_DN7499_c0_g2, TRINITY_DN8627_c0_g1, TRINITY_DN9672_c0_g2	13	133	402	0.0323	0.00525226
GO:0006109	regulation of carbohydrate metabolic process	Biological Process	TRINITY_DN10564_c0_g2, TRINITY_DN10839_c0_g1, TRINITY_DN18417_c0_g1, TRINITY_DN43838_c0_g2, TRINITY_DN45886_c0_g2, TRINITY_DN7499_c0_g2	6	133	111	0.0541	0.00530232
GO:0010676	obsolete positive regulation of cellular carbohydrate metabolic process	Biological Process	TRINITY_DN10839_c0_g1, TRINITY_DN18417_c0_g1, TRINITY_DN43838_c0_g2, TRINITY_DN7499_c0_g2	4	133	49	0.0816	0.00531437
GO:0060395	SMAD protein signal transduction	Biological Process	TRINITY_DN50030_c0_g1, TRINITY_DN50106_c0_g1, TRINITY_DN8627_c0_g1	3	133	25	0.12	0.00535602
GO:0045923	positive regulation of fatty acid metabolic process	Biological Process	TRINITY_DN10564_c0_g2, TRINITY_DN50037_c0_g1, TRINITY_DN8870_c0_g2	3	133	25	0.12	0.00535602
GO:0010817	regulation of hormone levels	Biological Process	TRINITY_DN10564_c0_g2, TRINITY_DN12180_c0_g1, TRINITY_DN18417_c0_g1, TRINITY_DN22240_c0_g2, TRINITY_DN2349_c0_g1, TRINITY_DN38398_c0_g1, TRINITY_DN43838_c0_g2, TRINITY_DN45014_c0_g1, TRINITY_DN50037_c0_g1, TRINITY_DN50106_c0_g1, TRINITY_DN8567_c0_g1	11	133	312	0.0353	0.00538031
GO:0051707	response to other organism	Biological Process	TRINITY_DN10560_c0_g1, TRINITY_DN10564_c0_g2, TRINITY_DN11807_c0_g1, TRINITY_DN11883_c0_g1, TRINITY_DN12028_c0_g1, TRINITY_DN12096_c0_g1, TRINITY_DN12954_c0_g1, TRINITY_DN203_c0_g1, TRINITY_DN22240_c0_g2, TRINITY_DN3310_c0_g1, TRINITY_DN35603_c0_g1, TRINITY_DN45014_c0_g1, TRINITY_DN50030_c0_g1, TRINITY_DN50106_c0_g1, TRINITY_DN6486_c0_g1, TRINITY_DN6610_c0_g1, TRINITY_DN8162_c0_g1	17	133	598	0.0284	0.00541922
GO:1904752	regulation of vascular associated smooth muscle cell migration	Biological Process	TRINITY_DN10564_c0_g2, TRINITY_DN3851_c0_g2	2	133	8	0.25	0.00546648
GO:0086012	membrane depolarization during cardiac muscle cell action potential	Biological Process	TRINITY_DN29686_c0_g1, TRINITY_DN33056_c0_g3	2	133	8	0.25	0.00546648
GO:0051004	regulation of lipoprotein lipase activity	Biological Process	TRINITY_DN40512_c0_g1, TRINITY_DN50037_c0_g1	2	133	8	0.25	0.00546648
GO:0031448	positive regulation of fast-twitch skeletal muscle fiber contraction	Biological Process	TRINITY_DN10839_c0_g1, TRINITY_DN6486_c0_g1	2	133	8	0.25	0.00546648
GO:0031446	regulation of fast-twitch skeletal muscle fiber contraction	Biological Process	TRINITY_DN10839_c0_g1, TRINITY_DN6486_c0_g1	2	133	8	0.25	0.00546648
GO:0031038	myosin II filament organization	Biological Process	TRINITY_DN27424_c0_g1, TRINITY_DN9519_c0_g1	2	133	8	0.25	0.00546648
GO:0031036	myosin II filament assembly	Biological Process	TRINITY_DN27424_c0_g1, TRINITY_DN9519_c0_g1	2	133	8	0.25	0.00546648
GO:0014874	response to stimulus involved in regulation of muscle adaptation	Biological Process	TRINITY_DN10839_c0_g1, TRINITY_DN1196_c0_g3	2	133	8	0.25	0.00546648
GO:0010872	obsolete regulation of cholesterol esterification	Biological Process	TRINITY_DN45014_c0_g1, TRINITY_DN50037_c0_g1	2	133	8	0.25	0.00546648
GO:2000145	regulation of cell motility	Biological Process	TRINITY_DN10560_c0_g1, TRINITY_DN10564_c0_g2, TRINITY_DN11807_c0_g1, TRINITY_DN11883_c0_g1, TRINITY_DN13224_c0_g1, TRINITY_DN203_c0_g1, TRINITY_DN3851_c0_g1, TRINITY_DN3851_c0_g2, TRINITY_DN41794_c0_g2, TRINITY_DN43838_c0_g2, TRINITY_DN46055_c0_g1, TRINITY_DN50030_c0_g1, TRINITY_DN6610_c0_g1	13	133	404	0.0322	0.00547233
GO:0032870	cellular response to hormone stimulus	Biological Process	TRINITY_DN10564_c0_g2, TRINITY_DN10826_c0_g1, TRINITY_DN13224_c0_g1, TRINITY_DN18417_c0_g1, TRINITY_DN203_c0_g1, TRINITY_DN33056_c0_g3, TRINITY_DN35603_c0_g1, TRINITY_DN41794_c0_g2, TRINITY_DN436_c0_g1, TRINITY_DN43838_c0_g2, TRINITY_DN51814_c0_g1, TRINITY_DN8567_c0_g1, TRINITY_DN9519_c0_g1	13	133	405	0.0321	0.00558511
GO:0072503	obsolete cellular divalent inorganic cation homeostasis	Biological Process	TRINITY_DN1196_c0_g3, TRINITY_DN178_c0_g1, TRINITY_DN33056_c0_g3, TRINITY_DN50609_c0_g1, TRINITY_DN6486_c0_g1, TRINITY_DN7499_c0_g2, TRINITY_DN8627_c0_g1, TRINITY_DN9672_c0_g2	8	133	187	0.0428	0.00560436
GO:0055065	obsolete metal ion homeostasis	Biological Process	TRINITY_DN1196_c0_g3, TRINITY_DN178_c0_g1, TRINITY_DN23956_c0_g2, TRINITY_DN25956_c0_g1, TRINITY_DN33056_c0_g3, TRINITY_DN50030_c0_g1, TRINITY_DN50609_c0_g1, TRINITY_DN6486_c0_g1, TRINITY_DN7499_c0_g2, TRINITY_DN8627_c0_g1, TRINITY_DN9672_c0_g2	11	133	314	0.035	0.00563995
GO:0071260	cellular response to mechanical stimulus	Biological Process	TRINITY_DN27424_c0_g1, TRINITY_DN33056_c0_g3, TRINITY_DN43838_c0_g2, TRINITY_DN9519_c0_g1	4	133	50	0.08	0.00571298
GO:0048741	skeletal muscle fiber development	Biological Process	TRINITY_DN37988_c0_g1, TRINITY_DN4756_c0_g2, TRINITY_DN543_c3_g1, TRINITY_DN919_c0_g1	4	133	50	0.08	0.00571298
GO:0061337	cardiac conduction	Biological Process	TRINITY_DN12179_c0_g3, TRINITY_DN29686_c0_g1, TRINITY_DN33056_c0_g3	3	133	26	0.1154	0.00599147
GO:0014897	striated muscle hypertrophy	Biological Process	TRINITY_DN50179_c0_g1, TRINITY_DN6486_c0_g1, TRINITY_DN9519_c0_g1	3	133	26	0.1154	0.00599147
GO:0003300	cardiac muscle hypertrophy	Biological Process	TRINITY_DN50179_c0_g1, TRINITY_DN6486_c0_g1, TRINITY_DN9519_c0_g1	3	133	26	0.1154	0.00599147
GO:0032412	regulation of monoatomic ion transmembrane transporter activity	Biological Process	TRINITY_DN1196_c0_g3, TRINITY_DN29686_c0_g1, TRINITY_DN33056_c0_g3, TRINITY_DN35829_c0_g1, TRINITY_DN6486_c0_g1, TRINITY_DN9135_c0_g1	6	133	114	0.0526	0.0060309
GO:0006639	acylglycerol metabolic process	Biological Process	TRINITY_DN19503_c0_g2, TRINITY_DN36297_c0_g2, TRINITY_DN40512_c0_g1, TRINITY_DN45014_c0_g1, TRINITY_DN50037_c0_g1, TRINITY_DN8870_c0_g2	6	133	114	0.0526	0.0060309
GO:0006638	neutral lipid metabolic process	Biological Process	TRINITY_DN19503_c0_g2, TRINITY_DN36297_c0_g2, TRINITY_DN40512_c0_g1, TRINITY_DN45014_c0_g1, TRINITY_DN50037_c0_g1, TRINITY_DN8870_c0_g2	6	133	114	0.0526	0.0060309
GO:0071825	protein-lipid complex organization	Biological Process	TRINITY_DN12179_c0_g3, TRINITY_DN40512_c0_g1, TRINITY_DN50037_c0_g1, TRINITY_DN50106_c0_g1	4	133	51	0.0784	0.00613107
GO:0014904	myotube cell development	Biological Process	TRINITY_DN37988_c0_g1, TRINITY_DN4756_c0_g2, TRINITY_DN543_c3_g1, TRINITY_DN919_c0_g1	4	133	51	0.0784	0.00613107
GO:0002027	regulation of heart rate	Biological Process	TRINITY_DN12179_c0_g3, TRINITY_DN29686_c0_g1, TRINITY_DN3851_c0_g2, TRINITY_DN9519_c0_g1	4	133	51	0.0784	0.00613107
GO:1901570	fatty acid derivative biosynthetic process	Biological Process	TRINITY_DN19503_c0_g2, TRINITY_DN35603_c0_g1, TRINITY_DN43860_c0_g2, TRINITY_DN45014_c0_g1, TRINITY_DN50878_c0_g1	5	133	81	0.0617	0.00619155
GO:0007568	obsolete aging	Biological Process	TRINITY_DN10560_c0_g1, TRINITY_DN13224_c0_g1, TRINITY_DN203_c0_g1, TRINITY_DN22240_c0_g2, TRINITY_DN2349_c0_g1, TRINITY_DN23587_c0_g3, TRINITY_DN262_c0_g1, TRINITY_DN30904_c0_g1, TRINITY_DN33056_c0_g3, TRINITY_DN3310_c0_g1, TRINITY_DN41794_c0_g2, TRINITY_DN436_c0_g1, TRINITY_DN6486_c0_g1, TRINITY_DN6610_c0_g1, TRINITY_DN7499_c0_g2, TRINITY_DN9519_c0_g1	16	133	556	0.0288	0.00620396
GO:0032970	regulation of actin filament-based process	Biological Process	TRINITY_DN12179_c0_g3, TRINITY_DN203_c0_g1, TRINITY_DN20584_c0_g1, TRINITY_DN33056_c0_g3, TRINITY_DN3851_c0_g1, TRINITY_DN3851_c0_g2, TRINITY_DN46055_c0_g1, TRINITY_DN4983_c0_g1, TRINITY_DN50037_c0_g1, TRINITY_DN6486_c0_g1	10	133	274	0.0365	0.00621462
GO:0010959	regulation of metal ion transport	Biological Process	TRINITY_DN1196_c0_g3, TRINITY_DN12179_c0_g3, TRINITY_DN29686_c0_g1, TRINITY_DN33056_c0_g3, TRINITY_DN46055_c0_g1, TRINITY_DN50030_c0_g1, TRINITY_DN6486_c0_g1, TRINITY_DN9135_c0_g1	8	133	191	0.0419	0.00634933
GO:0043269	regulation of monoatomic ion transport	Biological Process	TRINITY_DN1196_c0_g3, TRINITY_DN12179_c0_g3, TRINITY_DN2349_c0_g1, TRINITY_DN29686_c0_g1, TRINITY_DN33056_c0_g3, TRINITY_DN35829_c0_g1, TRINITY_DN46055_c0_g1, TRINITY_DN50030_c0_g1, TRINITY_DN6486_c0_g1, TRINITY_DN9135_c0_g1	10	133	276	0.0362	0.00653166
GO:0043207	response to external biotic stimulus	Biological Process	TRINITY_DN10560_c0_g1, TRINITY_DN10564_c0_g2, TRINITY_DN11807_c0_g1, TRINITY_DN11883_c0_g1, TRINITY_DN12028_c0_g1, TRINITY_DN12096_c0_g1, TRINITY_DN12954_c0_g1, TRINITY_DN203_c0_g1, TRINITY_DN22240_c0_g2, TRINITY_DN3310_c0_g1, TRINITY_DN35603_c0_g1, TRINITY_DN45014_c0_g1, TRINITY_DN50030_c0_g1, TRINITY_DN50106_c0_g1, TRINITY_DN6486_c0_g1, TRINITY_DN6610_c0_g1, TRINITY_DN8162_c0_g1	17	133	610	0.0279	0.00658536
GO:0072132	mesenchyme morphogenesis	Biological Process	TRINITY_DN4756_c0_g2, TRINITY_DN543_c3_g1, TRINITY_DN919_c0_g1	3	133	27	0.1111	0.00667015
GO:0014896	muscle hypertrophy	Biological Process	TRINITY_DN50179_c0_g1, TRINITY_DN6486_c0_g1, TRINITY_DN9519_c0_g1	3	133	27	0.1111	0.00667015
GO:0055080	monoatomic cation homeostasis	Biological Process	TRINITY_DN1196_c0_g3, TRINITY_DN178_c0_g1, TRINITY_DN209_c0_g2, TRINITY_DN23956_c0_g2, TRINITY_DN25956_c0_g1, TRINITY_DN33056_c0_g3, TRINITY_DN50030_c0_g1, TRINITY_DN50609_c0_g1, TRINITY_DN6486_c0_g1, TRINITY_DN7499_c0_g2, TRINITY_DN8627_c0_g1, TRINITY_DN9672_c0_g2	12	133	369	0.0325	0.00695452
GO:0099623	regulation of cardiac muscle cell membrane repolarization	Biological Process	TRINITY_DN29686_c0_g1, TRINITY_DN46055_c0_g1	2	133	9	0.2222	0.00696217
GO:0043503	skeletal muscle fiber adaptation	Biological Process	TRINITY_DN543_c3_g1, TRINITY_DN919_c0_g1	2	133	9	0.2222	0.00696217
GO:0034375	high-density lipoprotein particle remodeling	Biological Process	TRINITY_DN50037_c0_g1, TRINITY_DN50106_c0_g1	2	133	9	0.2222	0.00696217
GO:0033700	phospholipid efflux	Biological Process	TRINITY_DN11807_c0_g1, TRINITY_DN50037_c0_g1	2	133	9	0.2222	0.00696217
GO:0015959	diadenosine polyphosphate metabolic process	Biological Process	TRINITY_DN10007_c0_g1, TRINITY_DN345_c2_g1	2	133	9	0.2222	0.00696217
GO:0006723	cuticle hydrocarbon biosynthetic process	Biological Process	TRINITY_DN19503_c0_g2, TRINITY_DN45014_c0_g1	2	133	9	0.2222	0.00696217
GO:0001542	ovulation from ovarian follicle	Biological Process	TRINITY_DN13224_c0_g1, TRINITY_DN50106_c0_g1	2	133	9	0.2222	0.00696217
GO:0055006	cardiac cell development	Biological Process	TRINITY_DN27424_c0_g1, TRINITY_DN4756_c0_g2, TRINITY_DN50179_c0_g1, TRINITY_DN8267_c0_g2	4	133	53	0.0755	0.00702728
GO:0048731	system development	Biological Process	TRINITY_DN10560_c0_g1, TRINITY_DN10564_c0_g2, TRINITY_DN10826_c0_g1, TRINITY_DN10839_c0_g1, TRINITY_DN11883_c0_g1, TRINITY_DN1196_c0_g3, TRINITY_DN12179_c0_g3, TRINITY_DN13224_c0_g1, TRINITY_DN13278_c0_g1, TRINITY_DN16497_c0_g1, TRINITY_DN178_c0_g1, TRINITY_DN19503_c0_g2, TRINITY_DN203_c0_g1, TRINITY_DN2349_c0_g1, TRINITY_DN27424_c0_g1, TRINITY_DN29686_c0_g1, TRINITY_DN33056_c0_g3, TRINITY_DN3310…	55	133	2858	0.0192	0.00706175
GO:1905952	regulation of lipid localization	Biological Process	TRINITY_DN10564_c0_g2, TRINITY_DN18417_c0_g1, TRINITY_DN40512_c0_g1, TRINITY_DN50037_c0_g1, TRINITY_DN6486_c0_g1, TRINITY_DN8567_c0_g1	6	133	118	0.0508	0.00711268
GO:0098754	detoxification	Biological Process	TRINITY_DN10803_c0_g1, TRINITY_DN23587_c0_g3, TRINITY_DN31_c0_g1, TRINITY_DN3310_c0_g1, TRINITY_DN50106_c0_g1, TRINITY_DN8870_c0_g2	6	133	118	0.0508	0.00711268
GO:0055074	calcium ion homeostasis	Biological Process	TRINITY_DN1196_c0_g3, TRINITY_DN178_c0_g1, TRINITY_DN33056_c0_g3, TRINITY_DN50609_c0_g1, TRINITY_DN6486_c0_g1, TRINITY_DN7499_c0_g2, TRINITY_DN8627_c0_g1, TRINITY_DN9672_c0_g2	8	133	195	0.041	0.00716735
GO:0034767	positive regulation of monoatomic ion transmembrane transport	Biological Process	TRINITY_DN1196_c0_g3, TRINITY_DN2349_c0_g1, TRINITY_DN35829_c0_g1, TRINITY_DN46055_c0_g1, TRINITY_DN6486_c0_g1	5	133	84	0.0595	0.00720961
GO:0010906	regulation of glucose metabolic process	Biological Process	TRINITY_DN10564_c0_g2, TRINITY_DN10839_c0_g1, TRINITY_DN18417_c0_g1, TRINITY_DN43838_c0_g2, TRINITY_DN7499_c0_g2	5	133	84	0.0595	0.00720961
GO:2000147	positive regulation of cell motility	Biological Process	TRINITY_DN10560_c0_g1, TRINITY_DN11807_c0_g1, TRINITY_DN11883_c0_g1, TRINITY_DN13224_c0_g1, TRINITY_DN203_c0_g1, TRINITY_DN41794_c0_g2, TRINITY_DN43838_c0_g2, TRINITY_DN46055_c0_g1, TRINITY_DN50030_c0_g1	9	133	237	0.038	0.00725247
GO:0045912	negative regulation of carbohydrate metabolic process	Biological Process	TRINITY_DN10564_c0_g2, TRINITY_DN10839_c0_g1, TRINITY_DN18417_c0_g1	3	133	28	0.1071	0.00739274
GO:0010882	regulation of cardiac muscle contraction by calcium ion signaling	Biological Process	TRINITY_DN33056_c0_g3, TRINITY_DN6486_c0_g1, TRINITY_DN9672_c0_g2	3	133	28	0.1071	0.00739274
GO:0006032	chitin catabolic process	Biological Process	TRINITY_DN4808_c0_g1, TRINITY_DN79_c0_g1, TRINITY_DN79_c1_g1	3	133	28	0.1071	0.00739274
GO:0072507	obsolete divalent inorganic cation homeostasis	Biological Process	TRINITY_DN1196_c0_g3, TRINITY_DN178_c0_g1, TRINITY_DN33056_c0_g3, TRINITY_DN50609_c0_g1, TRINITY_DN6486_c0_g1, TRINITY_DN7499_c0_g2, TRINITY_DN8627_c0_g1, TRINITY_DN9672_c0_g2	8	133	198	0.0404	0.00783143
GO:0006874	intracellular calcium ion homeostasis	Biological Process	TRINITY_DN1196_c0_g3, TRINITY_DN178_c0_g1, TRINITY_DN33056_c0_g3, TRINITY_DN50609_c0_g1, TRINITY_DN6486_c0_g1, TRINITY_DN7499_c0_g2, TRINITY_DN8627_c0_g1, TRINITY_DN9672_c0_g2	8	133	198	0.0404	0.00783143
GO:0110020	regulation of actomyosin structure organization	Biological Process	TRINITY_DN20584_c0_g1, TRINITY_DN3851_c0_g1, TRINITY_DN3851_c0_g2, TRINITY_DN50037_c0_g1	4	133	55	0.0727	0.0080061
GO:0007507	heart development	Biological Process	TRINITY_DN13224_c0_g1, TRINITY_DN2349_c0_g1, TRINITY_DN27424_c0_g1, TRINITY_DN3851_c0_g2, TRINITY_DN46055_c0_g1, TRINITY_DN4756_c0_g2, TRINITY_DN50179_c0_g1, TRINITY_DN51604_c0_g1, TRINITY_DN8265_c0_g2, TRINITY_DN8267_c0_g2, TRINITY_DN9519_c0_g1, TRINITY_DN9672_c0_g2	12	133	376	0.0319	0.00802852
GO:1904705	regulation of vascular associated smooth muscle cell proliferation	Biological Process	TRINITY_DN10564_c0_g2, TRINITY_DN13224_c0_g1, TRINITY_DN3851_c0_g2	3	133	29	0.1034	0.00815992
GO:0051496	positive regulation of stress fiber assembly	Biological Process	TRINITY_DN3851_c0_g1, TRINITY_DN3851_c0_g2, TRINITY_DN50037_c0_g1	3	133	29	0.1034	0.00815992
GO:0035994	response to muscle stretch	Biological Process	TRINITY_DN20584_c0_g1, TRINITY_DN436_c0_g1, TRINITY_DN50179_c0_g1	3	133	29	0.1034	0.00815992
GO:0051239	regulation of multicellular organismal process	Biological Process	TRINITY_DN10560_c0_g1, TRINITY_DN10564_c0_g2, TRINITY_DN10839_c0_g1, TRINITY_DN11883_c0_g1, TRINITY_DN1196_c0_g3, TRINITY_DN12179_c0_g3, TRINITY_DN13224_c0_g1, TRINITY_DN1326_c0_g1, TRINITY_DN178_c0_g1, TRINITY_DN2349_c0_g1, TRINITY_DN27034_c0_g1, TRINITY_DN29686_c0_g1, TRINITY_DN33056_c0_g3, TRINITY_DN33806_c0_g2, TRINITY_DN3851_c0_g2, TRINITY_DN40512_c0_g1, TRINITY_DN43838_c0_g2, TRINITY_DN4501…	38	133	1814	0.0209	0.00828576
GO:0015748	organophosphate ester transport	Biological Process	TRINITY_DN11807_c0_g1, TRINITY_DN2349_c0_g1, TRINITY_DN50037_c0_g1, TRINITY_DN8870_c0_g2	4	133	56	0.0714	0.00852743
GO:0070208	protein heterotrimerization	Biological Process	TRINITY_DN10564_c0_g2, TRINITY_DN24483_c0_g2	2	133	10	0.2	0.00862089
GO:0046663	dorsal closure, leading edge cell differentiation	Biological Process	TRINITY_DN27424_c0_g1, TRINITY_DN9519_c0_g1	2	133	10	0.2	0.00862089
GO:0030214	hyaluronan catabolic process	Biological Process	TRINITY_DN11883_c0_g1, TRINITY_DN8627_c0_g1	2	133	10	0.2	0.00862089
GO:0016098	monoterpenoid metabolic process	Biological Process	TRINITY_DN22240_c0_g2, TRINITY_DN36297_c0_g2	2	133	10	0.2	0.00862089
GO:0007512	adult heart development	Biological Process	TRINITY_DN50179_c0_g1, TRINITY_DN9519_c0_g1	2	133	10	0.2	0.00862089
GO:0006172	ADP biosynthetic process	Biological Process	TRINITY_DN10007_c0_g1, TRINITY_DN345_c2_g1	2	133	10	0.2	0.00862089
GO:0051153	regulation of striated muscle cell differentiation	Biological Process	TRINITY_DN10839_c0_g1, TRINITY_DN20584_c0_g1, TRINITY_DN2349_c0_g1, TRINITY_DN27424_c0_g1, TRINITY_DN9519_c0_g1	5	133	88	0.0568	0.00874163
GO:0030003	intracellular monoatomic cation homeostasis	Biological Process	TRINITY_DN1196_c0_g3, TRINITY_DN178_c0_g1, TRINITY_DN23956_c0_g2, TRINITY_DN25956_c0_g1, TRINITY_DN33056_c0_g3, TRINITY_DN50030_c0_g1, TRINITY_DN50609_c0_g1, TRINITY_DN6486_c0_g1, TRINITY_DN7499_c0_g2, TRINITY_DN8627_c0_g1, TRINITY_DN9672_c0_g2	11	133	334	0.0329	0.00881916
GO:1901072	glucosamine-containing compound catabolic process	Biological Process	TRINITY_DN4808_c0_g1, TRINITY_DN79_c0_g1, TRINITY_DN79_c1_g1	3	133	30	0.1	0.00897226
GO:0042542	response to hydrogen peroxide	Biological Process	TRINITY_DN10560_c0_g1, TRINITY_DN13224_c0_g1, TRINITY_DN51604_c0_g1, TRINITY_DN5686_c0_g2, TRINITY_DN8851_c0_g1, TRINITY_DN8870_c0_g2	6	133	124	0.0484	0.00898971
GO:0008217	regulation of blood pressure	Biological Process	TRINITY_DN10564_c0_g2, TRINITY_DN33056_c0_g3, TRINITY_DN3851_c0_g2, TRINITY_DN5686_c0_g2, TRINITY_DN9672_c0_g2	5	133	89	0.0562	0.00915723
GO:0009991	obsolete response to extracellular stimulus	Biological Process	TRINITY_DN10560_c0_g1, TRINITY_DN10826_c0_g1, TRINITY_DN18417_c0_g1, TRINITY_DN19503_c0_g2, TRINITY_DN203_c0_g1, TRINITY_DN22240_c0_g2, TRINITY_DN35603_c0_g1, TRINITY_DN41442_c0_g1, TRINITY_DN41794_c0_g2, TRINITY_DN43838_c0_g2, TRINITY_DN45014_c0_g1, TRINITY_DN50037_c0_g1, TRINITY_DN50106_c0_g1, TRINITY_DN50878_c0_g1, TRINITY_DN543_c3_g1, TRINITY_DN919_c0_g1	16	133	580	0.0276	0.00916876
GO:0009607	response to biotic stimulus	Biological Process	TRINITY_DN10560_c0_g1, TRINITY_DN10564_c0_g2, TRINITY_DN11807_c0_g1, TRINITY_DN11883_c0_g1, TRINITY_DN12028_c0_g1, TRINITY_DN12096_c0_g1, TRINITY_DN12954_c0_g1, TRINITY_DN203_c0_g1, TRINITY_DN22240_c0_g2, TRINITY_DN3310_c0_g1, TRINITY_DN35603_c0_g1, TRINITY_DN45014_c0_g1, TRINITY_DN50030_c0_g1, TRINITY_DN50106_c0_g1, TRINITY_DN6486_c0_g1, TRINITY_DN6610_c0_g1, TRINITY_DN8162_c0_g1	17	133	634	0.0268	0.00953152
GO:1901071	glucosamine-containing compound metabolic process	Biological Process	TRINITY_DN4808_c0_g1, TRINITY_DN79_c0_g1, TRINITY_DN79_c1_g1, TRINITY_DN8627_c0_g1	4	133	58	0.069	0.00963568
GO:0045913	positive regulation of carbohydrate metabolic process	Biological Process	TRINITY_DN10839_c0_g1, TRINITY_DN18417_c0_g1, TRINITY_DN43838_c0_g2, TRINITY_DN7499_c0_g2	4	133	58	0.069	0.00963568
GO:0034381	plasma lipoprotein particle clearance	Biological Process	TRINITY_DN10564_c0_g2, TRINITY_DN50037_c0_g1, TRINITY_DN8567_c0_g1	3	133	31	0.0968	0.00983031
GO:0071229	cellular response to acid chemical	Biological Process	TRINITY_DN13224_c0_g1, TRINITY_DN24483_c0_g2, TRINITY_DN35603_c0_g1, TRINITY_DN35829_c0_g1, TRINITY_DN436_c0_g1, TRINITY_DN9519_c0_g1	6	133	128	0.0469	0.0104233
GO:1905242	response to 3,3',5-triiodo-L-thyronine	Biological Process	TRINITY_DN436_c0_g1, TRINITY_DN9519_c0_g1	2	133	11	0.1818	0.0104377
GO:0086091	regulation of heart rate by cardiac conduction	Biological Process	TRINITY_DN12179_c0_g3, TRINITY_DN29686_c0_g1	2	133	11	0.1818	0.0104377
GO:0046852	positive regulation of bone remodeling	Biological Process	TRINITY_DN50030_c0_g1, TRINITY_DN51814_c0_g1	2	133	11	0.1818	0.0104377
GO:0035634	response to stilbenoid	Biological Process	TRINITY_DN18417_c0_g1, TRINITY_DN5686_c0_g2	2	133	11	0.1818	0.0104377
GO:0035026	leading edge cell differentiation	Biological Process	TRINITY_DN27424_c0_g1, TRINITY_DN9519_c0_g1	2	133	11	0.1818	0.0104377
GO:0033292	T-tubule organization	Biological Process	TRINITY_DN12179_c0_g3, TRINITY_DN6486_c0_g1	2	133	11	0.1818	0.0104377
GO:0010804	negative regulation of tumor necrosis factor-mediated signaling pathway	Biological Process	TRINITY_DN10564_c0_g2, TRINITY_DN50037_c0_g1	2	133	11	0.1818	0.0104377
GO:0006000	fructose metabolic process	Biological Process	TRINITY_DN203_c0_g1, TRINITY_DN41794_c0_g2	2	133	11	0.1818	0.0104377
GO:0050654	chondroitin sulfate proteoglycan metabolic process	Biological Process	TRINITY_DN11883_c0_g1, TRINITY_DN6610_c0_g1, TRINITY_DN8627_c0_g1	3	133	32	0.0938	0.0107346
GO:0032374	regulation of cholesterol transport	Biological Process	TRINITY_DN10564_c0_g2, TRINITY_DN50037_c0_g1, TRINITY_DN8567_c0_g1	3	133	32	0.0938	0.0107346
GO:0032371	regulation of sterol transport	Biological Process	TRINITY_DN10564_c0_g2, TRINITY_DN50037_c0_g1, TRINITY_DN8567_c0_g1	3	133	32	0.0938	0.0107346
GO:0030204	chondroitin sulfate metabolic process	Biological Process	TRINITY_DN11883_c0_g1, TRINITY_DN6610_c0_g1, TRINITY_DN8627_c0_g1	3	133	32	0.0938	0.0107346
GO:0051147	regulation of muscle cell differentiation	Biological Process	TRINITY_DN10839_c0_g1, TRINITY_DN20584_c0_g1, TRINITY_DN2349_c0_g1, TRINITY_DN27424_c0_g1, TRINITY_DN43838_c0_g2, TRINITY_DN9519_c0_g1	6	133	129	0.0465	0.0108057
GO:0032231	regulation of actin filament bundle assembly	Biological Process	TRINITY_DN3851_c0_g1, TRINITY_DN3851_c0_g2, TRINITY_DN46055_c0_g1, TRINITY_DN50037_c0_g1	4	133	60	0.0667	0.0108337
GO:0098869	cellular oxidant detoxification	Biological Process	TRINITY_DN10803_c0_g1, TRINITY_DN23587_c0_g3, TRINITY_DN31_c0_g1, TRINITY_DN50106_c0_g1, TRINITY_DN8870_c0_g2	5	133	93	0.0538	0.0109562
GO:0016051	carbohydrate biosynthetic process	Biological Process	TRINITY_DN12954_c0_g1, TRINITY_DN203_c0_g1, TRINITY_DN262_c0_g1, TRINITY_DN30904_c0_g1, TRINITY_DN41794_c0_g2, TRINITY_DN45886_c0_g2	6	133	130	0.0462	0.0111979
GO:0006112	energy reserve metabolic process	Biological Process	TRINITY_DN12180_c0_g1, TRINITY_DN18417_c0_g1, TRINITY_DN19503_c0_g2, TRINITY_DN7499_c0_g2	4	133	61	0.0656	0.0114671
GO:1903779	regulation of cardiac conduction	Biological Process	TRINITY_DN1196_c0_g3, TRINITY_DN46055_c0_g1, TRINITY_DN6486_c0_g1	3	133	33	0.0909	0.0116854
GO:0046348	amino sugar catabolic process	Biological Process	TRINITY_DN4808_c0_g1, TRINITY_DN79_c0_g1, TRINITY_DN79_c1_g1	3	133	33	0.0909	0.0116854
GO:0042181	ketone biosynthetic process	Biological Process	TRINITY_DN13957_c0_g1, TRINITY_DN42903_c0_g3, TRINITY_DN8567_c0_g1	3	133	33	0.0909	0.0116854
GO:0019433	triglyceride catabolic process	Biological Process	TRINITY_DN40512_c0_g1, TRINITY_DN50037_c0_g1, TRINITY_DN8870_c0_g2	3	133	33	0.0909	0.0116854
GO:0031100	animal organ regeneration	Biological Process	TRINITY_DN10826_c0_g1, TRINITY_DN203_c0_g1, TRINITY_DN50037_c0_g1, TRINITY_DN51814_c0_g1, TRINITY_DN6334_c0_g1	5	133	95	0.0526	0.0119405
GO:0048646	anatomical structure formation involved in morphogenesis	Biological Process	TRINITY_DN10826_c0_g1, TRINITY_DN1196_c0_g3, TRINITY_DN12180_c0_g1, TRINITY_DN13224_c0_g1, TRINITY_DN178_c0_g1, TRINITY_DN20488_c0_g2, TRINITY_DN24483_c0_g2, TRINITY_DN27424_c0_g1, TRINITY_DN30904_c0_g1, TRINITY_DN35406_c0_g2, TRINITY_DN3851_c0_g2, TRINITY_DN46055_c0_g1, TRINITY_DN4756_c0_g2, TRINITY_DN50179_c0_g1, TRINITY_DN543_c3_g1, TRINITY_DN8267_c0_g2, TRINITY_DN8567_c0_g1, TRINITY_DN8677_c0…	21	133	866	0.0242	0.0121591
GO:0060306	regulation of membrane repolarization	Biological Process	TRINITY_DN29686_c0_g1, TRINITY_DN46055_c0_g1	2	133	12	0.1667	0.0124077
GO:0045780	positive regulation of bone resorption	Biological Process	TRINITY_DN50030_c0_g1, TRINITY_DN51814_c0_g1	2	133	12	0.1667	0.0124077
GO:0009180	purine ribonucleoside diphosphate biosynthetic process	Biological Process	TRINITY_DN10007_c0_g1, TRINITY_DN345_c2_g1	2	133	12	0.1667	0.0124077
GO:0009136	purine nucleoside diphosphate biosynthetic process	Biological Process	TRINITY_DN10007_c0_g1, TRINITY_DN345_c2_g1	2	133	12	0.1667	0.0124077
GO:1901701	cellular response to oxygen-containing compound	Biological Process	TRINITY_DN10564_c0_g2, TRINITY_DN10826_c0_g1, TRINITY_DN13224_c0_g1, TRINITY_DN18417_c0_g1, TRINITY_DN19503_c0_g2, TRINITY_DN203_c0_g1, TRINITY_DN23587_c0_g3, TRINITY_DN24483_c0_g2, TRINITY_DN35603_c0_g1, TRINITY_DN3851_c0_g2, TRINITY_DN41794_c0_g2, TRINITY_DN436_c0_g1, TRINITY_DN43838_c0_g2, TRINITY_DN51814_c0_g1, TRINITY_DN8870_c0_g2, TRINITY_DN9519_c0_g1	16	133	601	0.0266	0.0126096
GO:0098900	regulation of action potential	Biological Process	TRINITY_DN12179_c0_g3, TRINITY_DN46055_c0_g1, TRINITY_DN6486_c0_g1	3	133	34	0.0882	0.0126833
GO:0015914	phospholipid transport	Biological Process	TRINITY_DN11807_c0_g1, TRINITY_DN50037_c0_g1, TRINITY_DN8870_c0_g2	3	133	34	0.0882	0.0126833
GO:0006040	amino sugar metabolic process	Biological Process	TRINITY_DN4808_c0_g1, TRINITY_DN79_c0_g1, TRINITY_DN79_c1_g1, TRINITY_DN8627_c0_g1	4	133	63	0.0635	0.0128044
GO:0006631	fatty acid metabolic process	Biological Process	TRINITY_DN10564_c0_g2, TRINITY_DN19503_c0_g2, TRINITY_DN20584_c0_g1, TRINITY_DN22240_c0_g2, TRINITY_DN36297_c0_g2, TRINITY_DN40512_c0_g1, TRINITY_DN43860_c0_g2, TRINITY_DN45014_c0_g1, TRINITY_DN6486_c0_g1	9	133	260	0.0346	0.0128413
GO:0032411	positive regulation of transporter activity	Biological Process	TRINITY_DN1196_c0_g3, TRINITY_DN2349_c0_g1, TRINITY_DN35829_c0_g1, TRINITY_DN6486_c0_g1	4	133	64	0.0625	0.0135089
GO:0046622	positive regulation of organ growth	Biological Process	TRINITY_DN2349_c0_g1, TRINITY_DN45014_c0_g1, TRINITY_DN6334_c0_g1	3	133	35	0.0857	0.0137286
GO:0006030	chitin metabolic process	Biological Process	TRINITY_DN4808_c0_g1, TRINITY_DN79_c0_g1, TRINITY_DN79_c1_g1	3	133	35	0.0857	0.0137286
GO:0042445	hormone metabolic process	Biological Process	TRINITY_DN22240_c0_g2, TRINITY_DN38398_c0_g1, TRINITY_DN45014_c0_g1, TRINITY_DN50037_c0_g1, TRINITY_DN50106_c0_g1, TRINITY_DN8567_c0_g1	6	133	136	0.0441	0.0137656
GO:0031099	regeneration	Biological Process	TRINITY_DN10826_c0_g1, TRINITY_DN13224_c0_g1, TRINITY_DN203_c0_g1, TRINITY_DN262_c0_g1, TRINITY_DN50037_c0_g1, TRINITY_DN51814_c0_g1, TRINITY_DN6334_c0_g1	7	133	177	0.0395	0.0140515
GO:2000590	negative regulation of metanephric mesenchymal cell migration	Biological Process	TRINITY_DN10564_c0_g2	1	133	1	1	0.0144299
GO:2000589	regulation of metanephric mesenchymal cell migration	Biological Process	TRINITY_DN10564_c0_g2	1	133	1	1	0.0144299
GO:2000584	negative regulation of platelet-derived growth factor receptor-alpha signaling pathway	Biological Process	TRINITY_DN10564_c0_g2	1	133	1	1	0.0144299
GO:2000583	regulation of platelet-derived growth factor receptor-alpha signaling pathway	Biological Process	TRINITY_DN10564_c0_g2	1	133	1	1	0.0144299
GO:2000534	positive regulation of renal albumin absorption	Biological Process	TRINITY_DN10564_c0_g2	1	133	1	1	0.0144299
GO:2000478	positive regulation of metanephric podocyte development	Biological Process	TRINITY_DN10564_c0_g2	1	133	1	1	0.0144299
GO:2000477	regulation of metanephric podocyte development	Biological Process	TRINITY_DN10564_c0_g2	1	133	1	1	0.0144299
GO:2000277	positive regulation of oxidative phosphorylation uncoupler activity	Biological Process	TRINITY_DN2349_c0_g1	1	133	1	1	0.0144299
GO:1904025	positive regulation of glucose catabolic process to lactate via pyruvate	Biological Process	TRINITY_DN10839_c0_g1	1	133	1	1	0.0144299
GO:1904023	regulation of glucose catabolic process to lactate via pyruvate	Biological Process	TRINITY_DN10839_c0_g1	1	133	1	1	0.0144299
GO:1902690	positive regulation of NAD metabolic process	Biological Process	TRINITY_DN10839_c0_g1	1	133	1	1	0.0144299
GO:1902572	negative regulation of serine-type peptidase activity	Biological Process	TRINITY_DN12096_c0_g1	1	133	1	1	0.0144299
GO:1902571	regulation of serine-type peptidase activity	Biological Process	TRINITY_DN12096_c0_g1	1	133	1	1	0.0144299
GO:1901585	obsolete regulation of acid-sensing ion channel activity	Biological Process	TRINITY_DN9135_c0_g1	1	133	1	1	0.0144299
GO:1901078	negative regulation of relaxation of muscle	Biological Process	TRINITY_DN10839_c0_g1	1	133	1	1	0.0144299
GO:1900159	positive regulation of bone mineralization involved in bone maturation	Biological Process	TRINITY_DN10839_c0_g1	1	133	1	1	0.0144299
GO:1900157	regulation of bone mineralization involved in bone maturation	Biological Process	TRINITY_DN10839_c0_g1	1	133	1	1	0.0144299
GO:1900106	positive regulation of hyaluranon cable assembly	Biological Process	TRINITY_DN11883_c0_g1	1	133	1	1	0.0144299
GO:1900104	regulation of hyaluranon cable assembly	Biological Process	TRINITY_DN11883_c0_g1	1	133	1	1	0.0144299
GO:1900004	negative regulation of serine-type endopeptidase activity	Biological Process	TRINITY_DN12096_c0_g1	1	133	1	1	0.0144299
GO:1900003	regulation of serine-type endopeptidase activity	Biological Process	TRINITY_DN12096_c0_g1	1	133	1	1	0.0144299
GO:0086047	membrane depolarization during Purkinje myocyte cell action potential	Biological Process	TRINITY_DN29686_c0_g1	1	133	1	1	0.0144299
GO:0086017	Purkinje myocyte action potential	Biological Process	TRINITY_DN29686_c0_g1	1	133	1	1	0.0144299
GO:0071240	cellular response to food	Biological Process	TRINITY_DN18417_c0_g1	1	133	1	1	0.0144299
GO:0070994	detection of oxidative stress	Biological Process	TRINITY_DN10564_c0_g2	1	133	1	1	0.0144299
GO:0070447	positive regulation of oligodendrocyte progenitor proliferation	Biological Process	TRINITY_DN50030_c0_g1	1	133	1	1	0.0144299
GO:0060371	regulation of atrial cardiac muscle cell membrane depolarization	Biological Process	TRINITY_DN29686_c0_g1	1	133	1	1	0.0144299
GO:0052331	obsolete hemolysis in other organism involved in symbiotic interaction	Biological Process	TRINITY_DN50106_c0_g1	1	133	1	1	0.0144299
GO:0046684	response to pyrethroid	Biological Process	TRINITY_DN29686_c0_g1	1	133	1	1	0.0144299
GO:0046314	phosphocreatine biosynthetic process	Biological Process	TRINITY_DN446_c0_g1	1	133	1	1	0.0144299
GO:0046010	positive regulation of circadian sleep/wake cycle, non-REM sleep	Biological Process	TRINITY_DN50106_c0_g1	1	133	1	1	0.0144299
GO:0044179	hemolysis in another organism	Biological Process	TRINITY_DN50106_c0_g1	1	133	1	1	0.0144299
GO:0042396	phosphagen biosynthetic process	Biological Process	TRINITY_DN446_c0_g1	1	133	1	1	0.0144299
GO:0019836	hemolysis by symbiont of host erythrocytes	Biological Process	TRINITY_DN50106_c0_g1	1	133	1	1	0.0144299
GO:0018910	benzene metabolic process	Biological Process	TRINITY_DN36297_c0_g2	1	133	1	1	0.0144299
GO:0006881	extracellular sequestering of iron ion	Biological Process	TRINITY_DN50030_c0_g1	1	133	1	1	0.0144299
GO:0003321	positive regulation of blood pressure by epinephrine-norepinephrine	Biological Process	TRINITY_DN3851_c0_g2	1	133	1	1	0.0144299
GO:0003065	positive regulation of heart rate by epinephrine	Biological Process	TRINITY_DN3851_c0_g2	1	133	1	1	0.0144299
GO:0001996	positive regulation of heart rate by epinephrine-norepinephrine	Biological Process	TRINITY_DN3851_c0_g2	1	133	1	1	0.0144299
GO:0001993	regulation of systemic arterial blood pressure by norepinephrine-epinephrine	Biological Process	TRINITY_DN3851_c0_g2	1	133	1	1	0.0144299
GO:0001897	symbiont-mediated cytolysis of host cell	Biological Process	TRINITY_DN50106_c0_g1	1	133	1	1	0.0144299
GO:0090141	positive regulation of mitochondrial fission	Biological Process	TRINITY_DN35829_c0_g1, TRINITY_DN6610_c0_g1	2	133	13	0.1538	0.0145263
GO:0031529	ruffle organization	Biological Process	TRINITY_DN3851_c0_g1, TRINITY_DN3851_c0_g2	2	133	13	0.1538	0.0145263
GO:0014012	peripheral nervous system axon regeneration	Biological Process	TRINITY_DN13224_c0_g1, TRINITY_DN50037_c0_g1	2	133	13	0.1538	0.0145263
GO:0010743	regulation of macrophage derived foam cell differentiation	Biological Process	TRINITY_DN10564_c0_g2, TRINITY_DN40512_c0_g1	2	133	13	0.1538	0.0145263
GO:0009188	ribonucleoside diphosphate biosynthetic process	Biological Process	TRINITY_DN10007_c0_g1, TRINITY_DN345_c2_g1	2	133	13	0.1538	0.0145263
GO:0009266	response to temperature stimulus	Biological Process	TRINITY_DN10560_c0_g1, TRINITY_DN1196_c0_g3, TRINITY_DN203_c0_g1, TRINITY_DN21830_c0_g1, TRINITY_DN33056_c0_g3, TRINITY_DN35603_c0_g1, TRINITY_DN40512_c0_g1, TRINITY_DN446_c0_g1, TRINITY_DN6334_c0_g1	9	133	266	0.0338	0.0147215
GO:0050919	negative chemotaxis	Biological Process	TRINITY_DN4720_c0_g1, TRINITY_DN50037_c0_g1, TRINITY_DN6116_c0_g1	3	133	36	0.0833	0.0148215
GO:0061008	hepaticobiliary system development	Biological Process	TRINITY_DN10826_c0_g1, TRINITY_DN16497_c0_g1, TRINITY_DN203_c0_g1, TRINITY_DN2349_c0_g1, TRINITY_DN35603_c0_g1, TRINITY_DN41794_c0_g2, TRINITY_DN50878_c0_g1	7	133	181	0.0387	0.015719
GO:1902904	negative regulation of supramolecular fiber organization	Biological Process	TRINITY_DN10560_c0_g1, TRINITY_DN203_c0_g1, TRINITY_DN3851_c0_g1, TRINITY_DN3851_c0_g2, TRINITY_DN6610_c0_g1	5	133	102	0.049	0.0158557
GO:0071495	cellular response to endogenous stimulus	Biological Process	TRINITY_DN10564_c0_g2, TRINITY_DN10826_c0_g1, TRINITY_DN11883_c0_g1, TRINITY_DN13224_c0_g1, TRINITY_DN18417_c0_g1, TRINITY_DN203_c0_g1, TRINITY_DN24483_c0_g2, TRINITY_DN25956_c0_g1, TRINITY_DN33056_c0_g3, TRINITY_DN35603_c0_g1, TRINITY_DN41794_c0_g2, TRINITY_DN436_c0_g1, TRINITY_DN43838_c0_g2, TRINITY_DN51814_c0_g1, TRINITY_DN543_c3_g1, TRINITY_DN8567_c0_g1, TRINITY_DN919_c0_g1, TRINITY_DN9519_c0…	18	133	724	0.0249	0.015907
GO:0006024	glycosaminoglycan biosynthetic process	Biological Process	TRINITY_DN11883_c0_g1, TRINITY_DN6610_c0_g1, TRINITY_DN8627_c0_g1	3	133	37	0.0811	0.0159623
GO:0002028	regulation of sodium ion transport	Biological Process	TRINITY_DN29686_c0_g1, TRINITY_DN33056_c0_g3, TRINITY_DN9135_c0_g1	3	133	37	0.0811	0.0159623
GO:0008610	lipid biosynthetic process	Biological Process	TRINITY_DN13957_c0_g1, TRINITY_DN19503_c0_g2, TRINITY_DN22240_c0_g2, TRINITY_DN36297_c0_g2, TRINITY_DN40512_c0_g1, TRINITY_DN43860_c0_g2, TRINITY_DN45014_c0_g1, TRINITY_DN50037_c0_g1, TRINITY_DN6486_c0_g1, TRINITY_DN8567_c0_g1, TRINITY_DN8627_c0_g1	11	133	364	0.0302	0.01601
GO:0003206	cardiac chamber morphogenesis	Biological Process	TRINITY_DN3851_c0_g2, TRINITY_DN8267_c0_g2, TRINITY_DN9519_c0_g1, TRINITY_DN9672_c0_g2	4	133	68	0.0588	0.0165715
GO:0046951	ketone body biosynthetic process	Biological Process	TRINITY_DN35603_c0_g1, TRINITY_DN50878_c0_g1	2	133	14	0.1429	0.0167887
GO:0045200	establishment of neuroblast polarity	Biological Process	TRINITY_DN27424_c0_g1, TRINITY_DN9519_c0_g1	2	133	14	0.1429	0.0167887
GO:0042448	progesterone metabolic process	Biological Process	TRINITY_DN22240_c0_g2, TRINITY_DN50106_c0_g1	2	133	14	0.1429	0.0167887
GO:0034114	regulation of heterotypic cell-cell adhesion	Biological Process	TRINITY_DN10564_c0_g2, TRINITY_DN50037_c0_g1	2	133	14	0.1429	0.0167887
GO:0034105	positive regulation of tissue remodeling	Biological Process	TRINITY_DN50030_c0_g1, TRINITY_DN51814_c0_g1	2	133	14	0.1429	0.0167887
GO:0033344	cholesterol efflux	Biological Process	TRINITY_DN50037_c0_g1, TRINITY_DN8567_c0_g1	2	133	14	0.1429	0.0167887
GO:0009133	nucleoside diphosphate biosynthetic process	Biological Process	TRINITY_DN10007_c0_g1, TRINITY_DN345_c2_g1	2	133	14	0.1429	0.0167887
GO:0007386	compartment pattern specification	Biological Process	TRINITY_DN27424_c0_g1, TRINITY_DN9519_c0_g1	2	133	14	0.1429	0.0167887
GO:0006027	glycosaminoglycan catabolic process	Biological Process	TRINITY_DN11883_c0_g1, TRINITY_DN6610_c0_g1, TRINITY_DN8627_c0_g1	3	133	38	0.0789	0.0171512
GO:0001889	liver development	Biological Process	TRINITY_DN10826_c0_g1, TRINITY_DN16497_c0_g1, TRINITY_DN203_c0_g1, TRINITY_DN2349_c0_g1, TRINITY_DN35603_c0_g1, TRINITY_DN41794_c0_g2, TRINITY_DN50878_c0_g1	7	133	185	0.0378	0.0175229
GO:0043062	extracellular structure organization	Biological Process	TRINITY_DN13224_c0_g1, TRINITY_DN24483_c0_g2, TRINITY_DN27424_c0_g1, TRINITY_DN40512_c0_g1, TRINITY_DN50037_c0_g1, TRINITY_DN50106_c0_g1, TRINITY_DN51163_c0_g1, TRINITY_DN6610_c0_g1, TRINITY_DN8265_c0_g2	9	133	274	0.0328	0.0175364
GO:0051346	negative regulation of hydrolase activity	Biological Process	TRINITY_DN10560_c0_g1, TRINITY_DN12096_c0_g1, TRINITY_DN12179_c0_g3, TRINITY_DN33806_c0_g2, TRINITY_DN50037_c0_g1, TRINITY_DN51814_c0_g1, TRINITY_DN8870_c0_g2, TRINITY_DN9672_c0_g2	8	133	229	0.0349	0.0176863
GO:0051336	regulation of hydrolase activity	Biological Process	TRINITY_DN10560_c0_g1, TRINITY_DN12096_c0_g1, TRINITY_DN12179_c0_g3, TRINITY_DN178_c0_g1, TRINITY_DN33806_c0_g2, TRINITY_DN35829_c0_g1, TRINITY_DN3851_c0_g1, TRINITY_DN3851_c0_g2, TRINITY_DN40512_c0_g1, TRINITY_DN41794_c0_g2, TRINITY_DN4756_c0_g2, TRINITY_DN50037_c0_g1, TRINITY_DN51814_c0_g1, TRINITY_DN6486_c0_g1, TRINITY_DN8870_c0_g2, TRINITY_DN9672_c0_g2	16	133	625	0.0256	0.017712
GO:0048545	response to steroid hormone	Biological Process	TRINITY_DN203_c0_g1, TRINITY_DN22240_c0_g2, TRINITY_DN33056_c0_g3, TRINITY_DN35603_c0_g1, TRINITY_DN41442_c0_g1, TRINITY_DN41794_c0_g2, TRINITY_DN50878_c0_g1, TRINITY_DN543_c3_g1, TRINITY_DN8567_c0_g1, TRINITY_DN919_c0_g1	10	133	322	0.0311	0.0179366
GO:0070328	triglyceride homeostasis	Biological Process	TRINITY_DN40512_c0_g1, TRINITY_DN45014_c0_g1, TRINITY_DN50037_c0_g1	3	133	39	0.0769	0.0183884
GO:0055090	acylglycerol homeostasis	Biological Process	TRINITY_DN40512_c0_g1, TRINITY_DN45014_c0_g1, TRINITY_DN50037_c0_g1	3	133	39	0.0769	0.0183884
GO:0046949	fatty-acyl-CoA biosynthetic process	Biological Process	TRINITY_DN19503_c0_g2, TRINITY_DN43860_c0_g2, TRINITY_DN45014_c0_g1	3	133	39	0.0769	0.0183884
GO:0010830	regulation of myotube differentiation	Biological Process	TRINITY_DN10839_c0_g1, TRINITY_DN27424_c0_g1, TRINITY_DN9519_c0_g1	3	133	39	0.0769	0.0183884
GO:0007494	midgut development	Biological Process	TRINITY_DN27424_c0_g1, TRINITY_DN35603_c0_g1, TRINITY_DN9519_c0_g1	3	133	39	0.0769	0.0183884
GO:0055007	cardiac muscle cell differentiation	Biological Process	TRINITY_DN27424_c0_g1, TRINITY_DN4756_c0_g2, TRINITY_DN50179_c0_g1, TRINITY_DN8267_c0_g2	4	133	71	0.0563	0.0191323
GO:1904385	cellular response to angiotensin	Biological Process	TRINITY_DN436_c0_g1, TRINITY_DN9519_c0_g1	2	133	15	0.1333	0.0191904
GO:0090140	regulation of mitochondrial fission	Biological Process	TRINITY_DN35829_c0_g1, TRINITY_DN6610_c0_g1	2	133	15	0.1333	0.0191904
GO:0086010	membrane depolarization during action potential	Biological Process	TRINITY_DN29686_c0_g1, TRINITY_DN33056_c0_g3	2	133	15	0.1333	0.0191904
GO:0070875	positive regulation of glycogen metabolic process	Biological Process	TRINITY_DN43838_c0_g2, TRINITY_DN7499_c0_g2	2	133	15	0.1333	0.0191904
GO:0060571	morphogenesis of an epithelial fold	Biological Process	TRINITY_DN27424_c0_g1, TRINITY_DN9519_c0_g1	2	133	15	0.1333	0.0191904
GO:0060547	obsolete negative regulation of necrotic cell death	Biological Process	TRINITY_DN2349_c0_g1, TRINITY_DN6334_c0_g1	2	133	15	0.1333	0.0191904
GO:0055119	relaxation of cardiac muscle	Biological Process	TRINITY_DN33056_c0_g3, TRINITY_DN6486_c0_g1	2	133	15	0.1333	0.0191904
GO:0050996	positive regulation of lipid catabolic process	Biological Process	TRINITY_DN50037_c0_g1, TRINITY_DN8870_c0_g2	2	133	15	0.1333	0.0191904
GO:0014912	negative regulation of smooth muscle cell migration	Biological Process	TRINITY_DN10564_c0_g2, TRINITY_DN3851_c0_g2	2	133	15	0.1333	0.0191904
GO:0070925	organelle assembly	Biological Process	TRINITY_DN1196_c0_g3, TRINITY_DN178_c0_g1, TRINITY_DN20488_c0_g2, TRINITY_DN27424_c0_g1, TRINITY_DN35406_c0_g2, TRINITY_DN3851_c0_g2, TRINITY_DN46055_c0_g1, TRINITY_DN4756_c0_g2, TRINITY_DN50179_c0_g1, TRINITY_DN543_c3_g1, TRINITY_DN8267_c0_g2, TRINITY_DN8677_c0_g2, TRINITY_DN919_c0_g1, TRINITY_DN9519_c0_g1, TRINITY_DN9672_c0_g2	15	133	581	0.0258	0.0200303
GO:0019722	calcium-mediated signaling	Biological Process	TRINITY_DN1196_c0_g3, TRINITY_DN33056_c0_g3, TRINITY_DN6486_c0_g1, TRINITY_DN9672_c0_g2	4	133	72	0.0556	0.0200374
GO:0006629	lipid metabolic process	Biological Process	TRINITY_DN10564_c0_g2, TRINITY_DN13957_c0_g1, TRINITY_DN19503_c0_g2, TRINITY_DN20584_c0_g1, TRINITY_DN22240_c0_g2, TRINITY_DN36297_c0_g2, TRINITY_DN38398_c0_g1, TRINITY_DN40512_c0_g1, TRINITY_DN41442_c0_g1, TRINITY_DN43860_c0_g2, TRINITY_DN45014_c0_g1, TRINITY_DN50037_c0_g1, TRINITY_DN50106_c0_g1, TRINITY_DN6486_c0_g1, TRINITY_DN8567_c0_g1, TRINITY_DN8627_c0_g1, TRINITY_DN8870_c0_g2	17	133	692	0.0246	0.0210828
GO:0009653	anatomical structure morphogenesis	Biological Process	TRINITY_DN10560_c0_g1, TRINITY_DN10826_c0_g1, TRINITY_DN10839_c0_g1, TRINITY_DN11883_c0_g1, TRINITY_DN1196_c0_g3, TRINITY_DN12180_c0_g1, TRINITY_DN13224_c0_g1, TRINITY_DN1326_c0_g1, TRINITY_DN178_c0_g1, TRINITY_DN18417_c0_g1, TRINITY_DN20488_c0_g2, TRINITY_DN24483_c0_g2, TRINITY_DN27424_c0_g1, TRINITY_DN29686_c0_g1, TRINITY_DN30904_c0_g1, TRINITY_DN33056_c0_g3, TRINITY_DN35406_c0_g2, TRINITY_DN35…	38	133	1926	0.0197	0.0212487
GO:0046890	regulation of lipid biosynthetic process	Biological Process	TRINITY_DN10564_c0_g2, TRINITY_DN18417_c0_g1, TRINITY_DN19503_c0_g2, TRINITY_DN43838_c0_g2, TRINITY_DN45014_c0_g1, TRINITY_DN50037_c0_g1	6	133	150	0.04	0.0213032
GO:1904706	negative regulation of vascular associated smooth muscle cell proliferation	Biological Process	TRINITY_DN10564_c0_g2, TRINITY_DN3851_c0_g2	2	133	16	0.125	0.0217271
GO:1901663	quinone biosynthetic process	Biological Process	TRINITY_DN13957_c0_g1, TRINITY_DN42903_c0_g3	2	133	16	0.125	0.0217271
GO:0051657	maintenance of organelle location	Biological Process	TRINITY_DN50106_c0_g1, TRINITY_DN6486_c0_g1	2	133	16	0.125	0.0217271
GO:0050849	negative regulation of calcium-mediated signaling	Biological Process	TRINITY_DN10839_c0_g1, TRINITY_DN33806_c0_g2	2	133	16	0.125	0.0217271
GO:0046950	cellular ketone body metabolic process	Biological Process	TRINITY_DN35603_c0_g1, TRINITY_DN50878_c0_g1	2	133	16	0.125	0.0217271
GO:0042359	vitamin D metabolic process	Biological Process	TRINITY_DN22240_c0_g2, TRINITY_DN41442_c0_g1	2	133	16	0.125	0.0217271
GO:0030212	hyaluronan metabolic process	Biological Process	TRINITY_DN11883_c0_g1, TRINITY_DN8627_c0_g1	2	133	16	0.125	0.0217271
GO:0006744	ubiquinone biosynthetic process	Biological Process	TRINITY_DN13957_c0_g1, TRINITY_DN42903_c0_g3	2	133	16	0.125	0.0217271
GO:0003231	cardiac ventricle development	Biological Process	TRINITY_DN3851_c0_g2, TRINITY_DN8267_c0_g2, TRINITY_DN9519_c0_g1, TRINITY_DN9672_c0_g2	4	133	74	0.0541	0.0219257
GO:1901136	carbohydrate derivative catabolic process	Biological Process	TRINITY_DN11883_c0_g1, TRINITY_DN4808_c0_g1, TRINITY_DN6610_c0_g1, TRINITY_DN79_c0_g1, TRINITY_DN79_c1_g1, TRINITY_DN8627_c0_g1	6	133	151	0.0397	0.0219303
GO:0110053	regulation of actin filament organization	Biological Process	TRINITY_DN12179_c0_g3, TRINITY_DN203_c0_g1, TRINITY_DN3851_c0_g1, TRINITY_DN3851_c0_g2, TRINITY_DN46055_c0_g1, TRINITY_DN50037_c0_g1	6	133	151	0.0397	0.0219303
GO:0043270	positive regulation of monoatomic ion transport	Biological Process	TRINITY_DN1196_c0_g3, TRINITY_DN2349_c0_g1, TRINITY_DN29686_c0_g1, TRINITY_DN35829_c0_g1, TRINITY_DN46055_c0_g1, TRINITY_DN6486_c0_g1	6	133	151	0.0397	0.0219303
GO:0030334	regulation of cell migration	Biological Process	TRINITY_DN10560_c0_g1, TRINITY_DN10564_c0_g2, TRINITY_DN11807_c0_g1, TRINITY_DN11883_c0_g1, TRINITY_DN13224_c0_g1, TRINITY_DN203_c0_g1, TRINITY_DN3851_c0_g1, TRINITY_DN3851_c0_g2, TRINITY_DN41794_c0_g2, TRINITY_DN43838_c0_g2, TRINITY_DN46055_c0_g1, TRINITY_DN6610_c0_g1	12	133	433	0.0277	0.0223538
GO:0035637	obsolete multicellular organismal signaling	Biological Process	TRINITY_DN12179_c0_g3, TRINITY_DN29686_c0_g1, TRINITY_DN33056_c0_g3	3	133	42	0.0714	0.0223908
GO:0097237	cellular response to toxic substance	Biological Process	TRINITY_DN10803_c0_g1, TRINITY_DN23587_c0_g3, TRINITY_DN31_c0_g1, TRINITY_DN3310_c0_g1, TRINITY_DN35829_c0_g1, TRINITY_DN50106_c0_g1, TRINITY_DN8870_c0_g2	7	133	196	0.0357	0.0232305
GO:1902224	ketone body metabolic process	Biological Process	TRINITY_DN35603_c0_g1, TRINITY_DN50878_c0_g1	2	133	17	0.1176	0.0243944
GO:0090505	epiboly involved in wound healing	Biological Process	TRINITY_DN46055_c0_g1, TRINITY_DN8265_c0_g2	2	133	17	0.1176	0.0243944
GO:0090504	epiboly	Biological Process	TRINITY_DN46055_c0_g1, TRINITY_DN8265_c0_g2	2	133	17	0.1176	0.0243944
GO:0086065	cell communication involved in cardiac conduction	Biological Process	TRINITY_DN29686_c0_g1, TRINITY_DN33056_c0_g3	2	133	17	0.1176	0.0243944
GO:0010667	negative regulation of cardiac muscle cell apoptotic process	Biological Process	TRINITY_DN2349_c0_g1, TRINITY_DN9913_c0_g2	2	133	17	0.1176	0.0243944
GO:0006743	ubiquinone metabolic process	Biological Process	TRINITY_DN13957_c0_g1, TRINITY_DN42903_c0_g3	2	133	17	0.1176	0.0243944
GO:0007525	somatic muscle development	Biological Process	TRINITY_DN10560_c0_g1, TRINITY_DN10826_c0_g1, TRINITY_DN12180_c0_g1, TRINITY_DN30904_c0_g1, TRINITY_DN4983_c0_g1	5	133	114	0.0439	0.0244037
GO:0098657	import into cell	Biological Process	TRINITY_DN12179_c0_g3, TRINITY_DN18605_c0_g1, TRINITY_DN23956_c0_g2, TRINITY_DN33056_c0_g3, TRINITY_DN50037_c0_g1, TRINITY_DN50106_c0_g1, TRINITY_DN51814_c0_g1, TRINITY_DN5686_c0_g2, TRINITY_DN8567_c0_g1, TRINITY_DN8851_c0_g1, TRINITY_DN9639_c0_g2	11	133	388	0.0284	0.0244047
GO:0009566	fertilization	Biological Process	TRINITY_DN11883_c0_g1, TRINITY_DN203_c0_g1, TRINITY_DN41794_c0_g2, TRINITY_DN6334_c0_g1, TRINITY_DN8627_c0_g1	5	133	115	0.0435	0.0252271
GO:0051272	obsolete positive regulation of cellular component movement	Biological Process	TRINITY_DN10560_c0_g1, TRINITY_DN11807_c0_g1, TRINITY_DN11883_c0_g1, TRINITY_DN13224_c0_g1, TRINITY_DN203_c0_g1, TRINITY_DN41794_c0_g2, TRINITY_DN43838_c0_g2, TRINITY_DN46055_c0_g1, TRINITY_DN50030_c0_g1	9	133	292	0.0308	0.0252822
GO:0051492	regulation of stress fiber assembly	Biological Process	TRINITY_DN3851_c0_g1, TRINITY_DN3851_c0_g2, TRINITY_DN50037_c0_g1	3	133	44	0.0682	0.0253017
GO:0044275	obsolete cellular carbohydrate catabolic process	Biological Process	TRINITY_DN12180_c0_g1, TRINITY_DN30904_c0_g1, TRINITY_DN7499_c0_g2	3	133	44	0.0682	0.0253017
GO:0043470	regulation of carbohydrate catabolic process	Biological Process	TRINITY_DN10839_c0_g1, TRINITY_DN45886_c0_g2, TRINITY_DN7499_c0_g2	3	133	44	0.0682	0.0253017
GO:0043123	positive regulation of canonical NF-kappaB signal transduction	Biological Process	TRINITY_DN10564_c0_g2, TRINITY_DN35829_c0_g1, TRINITY_DN46055_c0_g1	3	133	44	0.0682	0.0253017
GO:0006023	aminoglycan biosynthetic process	Biological Process	TRINITY_DN11883_c0_g1, TRINITY_DN6610_c0_g1, TRINITY_DN8627_c0_g1	3	133	44	0.0682	0.0253017
GO:0044248	cellular catabolic process	Biological Process	TRINITY_DN10007_c0_g1, TRINITY_DN10564_c0_g2, TRINITY_DN10826_c0_g1, TRINITY_DN11883_c0_g1, TRINITY_DN12180_c0_g1, TRINITY_DN203_c0_g1, TRINITY_DN22240_c0_g2, TRINITY_DN262_c0_g1, TRINITY_DN30904_c0_g1, TRINITY_DN3310_c0_g1, TRINITY_DN345_c2_g1, TRINITY_DN35829_c0_g1, TRINITY_DN3989_c0_g2, TRINITY_DN40512_c0_g1, TRINITY_DN41634_c0_g2, TRINITY_DN41794_c0_g2, TRINITY_DN45886_c0_g2, TRINITY_DN4808_c…	31	133	1522	0.0204	0.0259429
GO:0034284	response to monosaccharide	Biological Process	TRINITY_DN10564_c0_g2, TRINITY_DN12180_c0_g1, TRINITY_DN203_c0_g1, TRINITY_DN35603_c0_g1, TRINITY_DN40512_c0_g1, TRINITY_DN41794_c0_g2	6	133	157	0.0382	0.0259569
GO:0071496	cellular response to external stimulus	Biological Process	TRINITY_DN18417_c0_g1, TRINITY_DN203_c0_g1, TRINITY_DN27424_c0_g1, TRINITY_DN33056_c0_g3, TRINITY_DN41794_c0_g2, TRINITY_DN43838_c0_g2, TRINITY_DN45014_c0_g1, TRINITY_DN50106_c0_g1, TRINITY_DN9519_c0_g1	9	133	294	0.0306	0.0262725
GO:0032956	regulation of actin cytoskeleton organization	Biological Process	TRINITY_DN12179_c0_g3, TRINITY_DN203_c0_g1, TRINITY_DN20584_c0_g1, TRINITY_DN3851_c0_g1, TRINITY_DN3851_c0_g2, TRINITY_DN46055_c0_g1, TRINITY_DN4983_c0_g1, TRINITY_DN50037_c0_g1	8	133	247	0.0324	0.0264181
GO:0001666	response to hypoxia	Biological Process	TRINITY_DN10560_c0_g1, TRINITY_DN10826_c0_g1, TRINITY_DN12096_c0_g1, TRINITY_DN13224_c0_g1, TRINITY_DN203_c0_g1, TRINITY_DN35829_c0_g1, TRINITY_DN51604_c0_g1, TRINITY_DN7499_c0_g2, TRINITY_DN8870_c0_g2	9	133	295	0.0305	0.0267779
GO:0071827	plasma lipoprotein particle organization	Biological Process	TRINITY_DN40512_c0_g1, TRINITY_DN50037_c0_g1, TRINITY_DN50106_c0_g1	3	133	45	0.0667	0.02683
GO:0010470	regulation of gastrulation	Biological Process	TRINITY_DN10564_c0_g2, TRINITY_DN50037_c0_g1, TRINITY_DN8265_c0_g2	3	133	45	0.0667	0.02683
GO:1904018	positive regulation of vasculature development	Biological Process	TRINITY_DN10560_c0_g1, TRINITY_DN11883_c0_g1, TRINITY_DN43838_c0_g2, TRINITY_DN9913_c0_g2	4	133	79	0.0506	0.0271104
GO:1903169	regulation of calcium ion transmembrane transport	Biological Process	TRINITY_DN1196_c0_g3, TRINITY_DN12179_c0_g3, TRINITY_DN33056_c0_g3, TRINITY_DN6486_c0_g1	4	133	79	0.0506	0.0271104
GO:0046664	dorsal closure, amnioserosa morphology change	Biological Process	TRINITY_DN27424_c0_g1, TRINITY_DN9519_c0_g1	2	133	18	0.1111	0.0271881
GO:0043471	obsolete regulation of cellular carbohydrate catabolic process	Biological Process	TRINITY_DN45886_c0_g2, TRINITY_DN7499_c0_g2	2	133	18	0.1111	0.0271881
GO:0009750	response to fructose	Biological Process	TRINITY_DN203_c0_g1, TRINITY_DN41794_c0_g2	2	133	18	0.1111	0.0271881
GO:0007395	dorsal closure, spreading of leading edge cells	Biological Process	TRINITY_DN27424_c0_g1, TRINITY_DN9519_c0_g1	2	133	18	0.1111	0.0271881
GO:0051591	response to cAMP	Biological Process	TRINITY_DN10564_c0_g2, TRINITY_DN203_c0_g1, TRINITY_DN35603_c0_g1, TRINITY_DN41794_c0_g2, TRINITY_DN7499_c0_g2	5	133	118	0.0424	0.0278038
GO:0060249	anatomical structure homeostasis	Biological Process	TRINITY_DN12180_c0_g1, TRINITY_DN178_c0_g1, TRINITY_DN203_c0_g1, TRINITY_DN27424_c0_g1, TRINITY_DN33056_c0_g3, TRINITY_DN37988_c0_g1, TRINITY_DN41794_c0_g2, TRINITY_DN9519_c0_g1, TRINITY_DN9672_c0_g2	9	133	298	0.0302	0.0283355
GO:0044273	sulfur compound catabolic process	Biological Process	TRINITY_DN11883_c0_g1, TRINITY_DN6610_c0_g1, TRINITY_DN8627_c0_g1	3	133	46	0.0652	0.0284066
GO:0035337	fatty-acyl-CoA metabolic process	Biological Process	TRINITY_DN19503_c0_g2, TRINITY_DN43860_c0_g2, TRINITY_DN45014_c0_g1	3	133	46	0.0652	0.0284066
GO:2000532	regulation of renal albumin absorption	Biological Process	TRINITY_DN10564_c0_g2	1	133	2	0.5	0.028653
GO:2000275	regulation of oxidative phosphorylation uncoupler activity	Biological Process	TRINITY_DN2349_c0_g1	1	133	2	0.5	0.028653
GO:1905564	positive regulation of vascular endothelial cell proliferation	Biological Process	TRINITY_DN43838_c0_g2	1	133	2	0.5	0.028653
GO:1905562	regulation of vascular endothelial cell proliferation	Biological Process	TRINITY_DN43838_c0_g2	1	133	2	0.5	0.028653
GO:1904027	negative regulation of collagen fibril organization	Biological Process	TRINITY_DN6610_c0_g1	1	133	2	0.5	0.028653
GO:1904026	regulation of collagen fibril organization	Biological Process	TRINITY_DN6610_c0_g1	1	133	2	0.5	0.028653
GO:1903966	monounsaturated fatty acid biosynthetic process	Biological Process	TRINITY_DN45014_c0_g1	1	133	2	0.5	0.028653
GO:1903964	monounsaturated fatty acid metabolic process	Biological Process	TRINITY_DN45014_c0_g1	1	133	2	0.5	0.028653
GO:1903225	negative regulation of endodermal cell differentiation	Biological Process	TRINITY_DN8265_c0_g2	1	133	2	0.5	0.028653
GO:1903224	regulation of endodermal cell differentiation	Biological Process	TRINITY_DN8265_c0_g2	1	133	2	0.5	0.028653
GO:1902688	regulation of NAD metabolic process	Biological Process	TRINITY_DN10839_c0_g1	1	133	2	0.5	0.028653
GO:1902219	negative regulation of intrinsic apoptotic signaling pathway in response to osmotic stress	Biological Process	TRINITY_DN6334_c0_g1	1	133	2	0.5	0.028653
GO:1902218	regulation of intrinsic apoptotic signaling pathway in response to osmotic stress	Biological Process	TRINITY_DN6334_c0_g1	1	133	2	0.5	0.028653
GO:1901247	negative regulation of lung ciliated cell differentiation	Biological Process	TRINITY_DN50037_c0_g1	1	133	2	0.5	0.028653
GO:1901246	regulation of lung ciliated cell differentiation	Biological Process	TRINITY_DN50037_c0_g1	1	133	2	0.5	0.028653
GO:0106049	regulation of cellular response to osmotic stress	Biological Process	TRINITY_DN6334_c0_g1	1	133	2	0.5	0.028653
GO:0093001	glycolysis from storage polysaccharide through glucose-1-phosphate	Biological Process	TRINITY_DN12180_c0_g1	1	133	2	0.5	0.028653
GO:0086068	Purkinje myocyte to ventricular cardiac muscle cell communication	Biological Process	TRINITY_DN29686_c0_g1	1	133	2	0.5	0.028653
GO:0086029	Purkinje myocyte to ventricular cardiac muscle cell signaling	Biological Process	TRINITY_DN29686_c0_g1	1	133	2	0.5	0.028653
GO:0072300	positive regulation of metanephric glomerulus development	Biological Process	TRINITY_DN10564_c0_g2	1	133	2	0.5	0.028653
GO:0072298	regulation of metanephric glomerulus development	Biological Process	TRINITY_DN10564_c0_g2	1	133	2	0.5	0.028653
GO:0061625	glycolytic process through fructose-1-phosphate	Biological Process	TRINITY_DN41794_c0_g2	1	133	2	0.5	0.028653
GO:0061624	fructose catabolic process to hydroxyacetone phosphate and glyceraldehyde-3-phosphate	Biological Process	TRINITY_DN41794_c0_g2	1	133	2	0.5	0.028653
GO:0060354	negative regulation of cell adhesion molecule production	Biological Process	TRINITY_DN50037_c0_g1	1	133	2	0.5	0.028653
GO:0055096	low-density lipoprotein particle mediated signaling	Biological Process	TRINITY_DN40512_c0_g1	1	133	2	0.5	0.028653
GO:0055095	lipoprotein particle mediated signaling	Biological Process	TRINITY_DN40512_c0_g1	1	133	2	0.5	0.028653
GO:0051977	lysophospholipid transport	Biological Process	TRINITY_DN8870_c0_g2	1	133	2	0.5	0.028653
GO:0051801	obsolete cytolysis in other organism involved in symbiotic interaction	Biological Process	TRINITY_DN50106_c0_g1	1	133	2	0.5	0.028653
GO:0051725	protein de-ADP-ribosylation	Biological Process	TRINITY_DN40452_c0_g1	1	133	2	0.5	0.028653
GO:0051715	cytolysis in another organism	Biological Process	TRINITY_DN50106_c0_g1	1	133	2	0.5	0.028653
GO:0048743	positive regulation of skeletal muscle fiber development	Biological Process	TRINITY_DN10839_c0_g1	1	133	2	0.5	0.028653
GO:0046687	response to chromate	Biological Process	TRINITY_DN12096_c0_g1	1	133	2	0.5	0.028653
GO:0045112	integrin biosynthetic process	Biological Process	TRINITY_DN8265_c0_g2	1	133	2	0.5	0.028653
GO:0043465	regulation of fermentation	Biological Process	TRINITY_DN10839_c0_g1	1	133	2	0.5	0.028653
GO:0043456	regulation of pentose-phosphate shunt	Biological Process	TRINITY_DN45886_c0_g2	1	133	2	0.5	0.028653
GO:0042197	halogenated hydrocarbon metabolic process	Biological Process	TRINITY_DN36297_c0_g2	1	133	2	0.5	0.028653
GO:0034696	response to prostaglandin F	Biological Process	TRINITY_DN35603_c0_g1	1	133	2	0.5	0.028653
GO:0033986	response to methanol	Biological Process	TRINITY_DN12096_c0_g1	1	133	2	0.5	0.028653
GO:0033382	maintenance of granzyme B location in T cell secretory granule	Biological Process	TRINITY_DN27034_c0_g1	1	133	2	0.5	0.028653
GO:0033380	granzyme B localization to T cell secretory granule	Biological Process	TRINITY_DN27034_c0_g1	1	133	2	0.5	0.028653
GO:0033379	maintenance of protease location in T cell secretory granule	Biological Process	TRINITY_DN27034_c0_g1	1	133	2	0.5	0.028653
GO:0033377	maintenance of protein location in T cell secretory granule	Biological Process	TRINITY_DN27034_c0_g1	1	133	2	0.5	0.028653
GO:0033375	protease localization to T cell secretory granule	Biological Process	TRINITY_DN27034_c0_g1	1	133	2	0.5	0.028653
GO:0033374	protein localization to T cell secretory granule	Biological Process	TRINITY_DN27034_c0_g1	1	133	2	0.5	0.028653
GO:0033373	maintenance of protease location in mast cell secretory granule	Biological Process	TRINITY_DN27034_c0_g1	1	133	2	0.5	0.028653
GO:0033371	T cell secretory granule organization	Biological Process	TRINITY_DN27034_c0_g1	1	133	2	0.5	0.028653
GO:0033370	maintenance of protein location in mast cell secretory granule	Biological Process	TRINITY_DN27034_c0_g1	1	133	2	0.5	0.028653
GO:0033368	protease localization to mast cell secretory granule	Biological Process	TRINITY_DN27034_c0_g1	1	133	2	0.5	0.028653
GO:0033367	protein localization to mast cell secretory granule	Biological Process	TRINITY_DN27034_c0_g1	1	133	2	0.5	0.028653
GO:0033366	protein localization to secretory granule	Biological Process	TRINITY_DN27034_c0_g1	1	133	2	0.5	0.028653
GO:0033364	mast cell secretory granule organization	Biological Process	TRINITY_DN27034_c0_g1	1	133	2	0.5	0.028653
GO:0031649	heat generation	Biological Process	TRINITY_DN18417_c0_g1	1	133	2	0.5	0.028653
GO:0030185	nitric oxide transport	Biological Process	TRINITY_DN8851_c0_g1	1	133	2	0.5	0.028653
GO:0021966	corticospinal neuron axon guidance	Biological Process	TRINITY_DN29686_c0_g1	1	133	2	0.5	0.028653
GO:0019521	D-gluconate metabolic process	Biological Process	TRINITY_DN12954_c0_g1	1	133	2	0.5	0.028653
GO:0019520	aldonic acid metabolic process	Biological Process	TRINITY_DN12954_c0_g1	1	133	2	0.5	0.028653
GO:0018885	carbon tetrachloride metabolic process	Biological Process	TRINITY_DN36297_c0_g2	1	133	2	0.5	0.028653
GO:0010999	regulation of eIF2 alpha phosphorylation by heme	Biological Process	TRINITY_DN8851_c0_g1	1	133	2	0.5	0.028653
GO:0008211	glucocorticoid metabolic process	Biological Process	TRINITY_DN50037_c0_g1	1	133	2	0.5	0.028653
GO:0006001	fructose catabolic process	Biological Process	TRINITY_DN41794_c0_g2	1	133	2	0.5	0.028653
GO:0009888	tissue development	Biological Process	TRINITY_DN10826_c0_g1, TRINITY_DN11883_c0_g1, TRINITY_DN1196_c0_g3, TRINITY_DN13224_c0_g1, TRINITY_DN1326_c0_g1, TRINITY_DN13278_c0_g1, TRINITY_DN178_c0_g1, TRINITY_DN19503_c0_g2, TRINITY_DN24483_c0_g2, TRINITY_DN262_c0_g1, TRINITY_DN27424_c0_g1, TRINITY_DN3310_c0_g1, TRINITY_DN35603_c0_g1, TRINITY_DN37988_c0_g1, TRINITY_DN3851_c0_g2, TRINITY_DN46055_c0_g1, TRINITY_DN4756_c0_g2, TRINITY_DN50179_c…	30	133	1475	0.0203	0.0290086
GO:0036293	response to decreased oxygen levels	Biological Process	TRINITY_DN10560_c0_g1, TRINITY_DN10826_c0_g1, TRINITY_DN12096_c0_g1, TRINITY_DN13224_c0_g1, TRINITY_DN203_c0_g1, TRINITY_DN35829_c0_g1, TRINITY_DN51604_c0_g1, TRINITY_DN7499_c0_g2, TRINITY_DN8870_c0_g2	9	133	300	0.03	0.0294088
GO:1902905	positive regulation of supramolecular fiber organization	Biological Process	TRINITY_DN12179_c0_g3, TRINITY_DN3851_c0_g1, TRINITY_DN3851_c0_g2, TRINITY_DN46055_c0_g1, TRINITY_DN50037_c0_g1	5	133	120	0.0417	0.0296113
GO:0015711	organic anion transport	Biological Process	TRINITY_DN11807_c0_g1, TRINITY_DN12028_c0_g1, TRINITY_DN209_c0_g2, TRINITY_DN2349_c0_g1, TRINITY_DN50037_c0_g1, TRINITY_DN5686_c0_g2, TRINITY_DN8851_c0_g1, TRINITY_DN8870_c0_g2	8	133	253	0.0316	0.029901
GO:0035159	regulation of tube length, open tracheal system	Biological Process	TRINITY_DN27424_c0_g1, TRINITY_DN33056_c0_g3, TRINITY_DN9519_c0_g1	3	133	47	0.0638	0.0300316
GO:0086001	cardiac muscle cell action potential	Biological Process	TRINITY_DN29686_c0_g1, TRINITY_DN33056_c0_g3	2	133	19	0.1053	0.0301039
GO:0046850	regulation of bone remodeling	Biological Process	TRINITY_DN50030_c0_g1, TRINITY_DN51814_c0_g1	2	133	19	0.1053	0.0301039
GO:0045124	regulation of bone resorption	Biological Process	TRINITY_DN50030_c0_g1, TRINITY_DN51814_c0_g1	2	133	19	0.1053	0.0301039
GO:0042744	hydrogen peroxide catabolic process	Biological Process	TRINITY_DN5686_c0_g2, TRINITY_DN8851_c0_g1	2	133	19	0.1053	0.0301039
GO:0007392	initiation of dorsal closure	Biological Process	TRINITY_DN27424_c0_g1, TRINITY_DN9519_c0_g1	2	133	19	0.1053	0.0301039
GO:0006953	acute-phase response	Biological Process	TRINITY_DN50030_c0_g1, TRINITY_DN51814_c0_g1	2	133	19	0.1053	0.0301039
GO:0031667	response to nutrient levels	Biological Process	TRINITY_DN10560_c0_g1, TRINITY_DN10826_c0_g1, TRINITY_DN18417_c0_g1, TRINITY_DN19503_c0_g2, TRINITY_DN203_c0_g1, TRINITY_DN22240_c0_g2, TRINITY_DN35603_c0_g1, TRINITY_DN41442_c0_g1, TRINITY_DN41794_c0_g2, TRINITY_DN43838_c0_g2, TRINITY_DN45014_c0_g1, TRINITY_DN50037_c0_g1, TRINITY_DN50106_c0_g1, TRINITY_DN50878_c0_g1	14	133	558	0.0251	0.030128
GO:0051646	mitochondrion localization	Biological Process	TRINITY_DN35829_c0_g1, TRINITY_DN50106_c0_g1, TRINITY_DN6486_c0_g1	3	133	48	0.0625	0.0317047
GO:0010226	response to lithium ion	Biological Process	TRINITY_DN3310_c0_g1, TRINITY_DN543_c3_g1, TRINITY_DN919_c0_g1	3	133	48	0.0625	0.0317047
GO:0006029	proteoglycan metabolic process	Biological Process	TRINITY_DN11883_c0_g1, TRINITY_DN6610_c0_g1, TRINITY_DN8627_c0_g1	3	133	48	0.0625	0.0317047
GO:1903531	negative regulation of secretion by cell	Biological Process	TRINITY_DN10564_c0_g2, TRINITY_DN18417_c0_g1, TRINITY_DN27034_c0_g1, TRINITY_DN50037_c0_g1	4	133	83	0.0482	0.0317441
GO:0019218	regulation of steroid metabolic process	Biological Process	TRINITY_DN19503_c0_g2, TRINITY_DN43838_c0_g2, TRINITY_DN45014_c0_g1, TRINITY_DN50037_c0_g1	4	133	83	0.0482	0.0317441
GO:0006898	receptor-mediated endocytosis	Biological Process	TRINITY_DN23956_c0_g2, TRINITY_DN50037_c0_g1, TRINITY_DN50106_c0_g1, TRINITY_DN5686_c0_g2, TRINITY_DN8851_c0_g1	5	133	123	0.0407	0.0324593
GO:2000179	positive regulation of neural precursor cell proliferation	Biological Process	TRINITY_DN46055_c0_g1, TRINITY_DN50030_c0_g1	2	133	20	0.1	0.0331379
GO:0070986	left/right axis specification	Biological Process	TRINITY_DN27424_c0_g1, TRINITY_DN9519_c0_g1	2	133	20	0.1	0.0331379
GO:1901264	carbohydrate derivative transport	Biological Process	TRINITY_DN2349_c0_g1, TRINITY_DN6486_c0_g1, TRINITY_DN8870_c0_g2	3	133	49	0.0612	0.0334258
GO:0045185	maintenance of protein location	Biological Process	TRINITY_DN27034_c0_g1, TRINITY_DN27424_c0_g1, TRINITY_DN35829_c0_g1, TRINITY_DN46055_c0_g1, TRINITY_DN9519_c0_g1	5	133	124	0.0403	0.0334455
GO:0051260	protein homooligomerization	Biological Process	TRINITY_DN10560_c0_g1, TRINITY_DN10564_c0_g2, TRINITY_DN10826_c0_g1, TRINITY_DN12180_c0_g1, TRINITY_DN203_c0_g1, TRINITY_DN41794_c0_g2, TRINITY_DN9135_c0_g1	7	133	212	0.033	0.0336539
GO:0009056	catabolic process	Biological Process	TRINITY_DN10007_c0_g1, TRINITY_DN10564_c0_g2, TRINITY_DN10826_c0_g1, TRINITY_DN11883_c0_g1, TRINITY_DN12180_c0_g1, TRINITY_DN13224_c0_g1, TRINITY_DN203_c0_g1, TRINITY_DN22240_c0_g2, TRINITY_DN262_c0_g1, TRINITY_DN30904_c0_g1, TRINITY_DN3310_c0_g1, TRINITY_DN345_c2_g1, TRINITY_DN35829_c0_g1, TRINITY_DN3989_c0_g2, TRINITY_DN40512_c0_g1, TRINITY_DN41634_c0_g2, TRINITY_DN41794_c0_g2, TRINITY_DN45886_…	32	133	1616	0.0198	0.033781
GO:0043122	regulation of canonical NF-kappaB signal transduction	Biological Process	TRINITY_DN10560_c0_g1, TRINITY_DN10564_c0_g2, TRINITY_DN35829_c0_g1, TRINITY_DN46055_c0_g1	4	133	85	0.0471	0.034225
GO:0032496	response to lipopolysaccharide	Biological Process	TRINITY_DN11807_c0_g1, TRINITY_DN12096_c0_g1, TRINITY_DN203_c0_g1, TRINITY_DN35603_c0_g1, TRINITY_DN50030_c0_g1, TRINITY_DN6610_c0_g1	6	133	168	0.0357	0.0345613
GO:0051289	protein homotetramerization	Biological Process	TRINITY_DN10826_c0_g1, TRINITY_DN12180_c0_g1, TRINITY_DN203_c0_g1, TRINITY_DN41794_c0_g2	4	133	86	0.0465	0.0355067
GO:0043627	response to estrogen	Biological Process	TRINITY_DN13224_c0_g1, TRINITY_DN203_c0_g1, TRINITY_DN3310_c0_g1, TRINITY_DN50037_c0_g1	4	133	86	0.0465	0.0355067
GO:0006720	isoprenoid metabolic process	Biological Process	TRINITY_DN13957_c0_g1, TRINITY_DN22240_c0_g2, TRINITY_DN36297_c0_g2, TRINITY_DN50037_c0_g1	4	133	86	0.0465	0.0355067
GO:0003205	cardiac chamber development	Biological Process	TRINITY_DN3851_c0_g2, TRINITY_DN8267_c0_g2, TRINITY_DN9519_c0_g1, TRINITY_DN9672_c0_g2	4	133	86	0.0465	0.0355067
GO:0042594	response to starvation	Biological Process	TRINITY_DN10560_c0_g1, TRINITY_DN18417_c0_g1, TRINITY_DN203_c0_g1, TRINITY_DN35603_c0_g1, TRINITY_DN41794_c0_g2, TRINITY_DN45014_c0_g1, TRINITY_DN50106_c0_g1, TRINITY_DN50878_c0_g1	8	133	262	0.0305	0.0357015
GO:1903170	negative regulation of calcium ion transmembrane transport	Biological Process	TRINITY_DN12179_c0_g3, TRINITY_DN33056_c0_g3	2	133	21	0.0952	0.0362861
GO:1901739	regulation of myoblast fusion	Biological Process	TRINITY_DN27424_c0_g1, TRINITY_DN9519_c0_g1	2	133	21	0.0952	0.0362861
GO:1901661	quinone metabolic process	Biological Process	TRINITY_DN13957_c0_g1, TRINITY_DN42903_c0_g3	2	133	21	0.0952	0.0362861
GO:0044319	wound healing, spreading of cells	Biological Process	TRINITY_DN46055_c0_g1, TRINITY_DN8265_c0_g2	2	133	21	0.0952	0.0362861
GO:0043403	skeletal muscle tissue regeneration	Biological Process	TRINITY_DN10826_c0_g1, TRINITY_DN262_c0_g1	2	133	21	0.0952	0.0362861
GO:0010803	regulation of tumor necrosis factor-mediated signaling pathway	Biological Process	TRINITY_DN10564_c0_g2, TRINITY_DN50037_c0_g1	2	133	21	0.0952	0.0362861
GO:0010664	negative regulation of striated muscle cell apoptotic process	Biological Process	TRINITY_DN2349_c0_g1, TRINITY_DN9913_c0_g2	2	133	21	0.0952	0.0362861
GO:0008207	C21-steroid hormone metabolic process	Biological Process	TRINITY_DN22240_c0_g2, TRINITY_DN50106_c0_g1	2	133	21	0.0952	0.0362861
GO:0001960	negative regulation of cytokine-mediated signaling pathway	Biological Process	TRINITY_DN10564_c0_g2, TRINITY_DN50037_c0_g1	2	133	21	0.0952	0.0362861
GO:0042446	hormone biosynthetic process	Biological Process	TRINITY_DN22240_c0_g2, TRINITY_DN45014_c0_g1, TRINITY_DN8567_c0_g1	3	133	51	0.0588	0.0370112
GO:0070482	response to oxygen levels	Biological Process	TRINITY_DN10560_c0_g1, TRINITY_DN10826_c0_g1, TRINITY_DN12096_c0_g1, TRINITY_DN13224_c0_g1, TRINITY_DN203_c0_g1, TRINITY_DN35829_c0_g1, TRINITY_DN51604_c0_g1, TRINITY_DN7499_c0_g2, TRINITY_DN8870_c0_g2	9	133	315	0.0286	0.0383836
GO:1901342	regulation of vasculature development	Biological Process	TRINITY_DN10560_c0_g1, TRINITY_DN11883_c0_g1, TRINITY_DN43838_c0_g2, TRINITY_DN6610_c0_g1, TRINITY_DN9913_c0_g2	5	133	129	0.0388	0.0386553
GO:0051897	positive regulation of phosphatidylinositol 3-kinase/protein kinase B signal transduction	Biological Process	TRINITY_DN18417_c0_g1, TRINITY_DN35829_c0_g1, TRINITY_DN43838_c0_g2	3	133	52	0.0577	0.038875
GO:0006811	monoatomic ion transport	Biological Process	TRINITY_DN10321_c0_g1, TRINITY_DN11807_c0_g1, TRINITY_DN1196_c0_g3, TRINITY_DN12028_c0_g1, TRINITY_DN209_c0_g2, TRINITY_DN2349_c0_g1, TRINITY_DN29686_c0_g1, TRINITY_DN33056_c0_g3, TRINITY_DN34476_c0_g1, TRINITY_DN50030_c0_g1, TRINITY_DN50037_c0_g1, TRINITY_DN5686_c0_g2, TRINITY_DN6486_c0_g1, TRINITY_DN8851_c0_g1, TRINITY_DN8870_c0_g2	15	133	634	0.0237	0.0393922
GO:0060761	negative regulation of response to cytokine stimulus	Biological Process	TRINITY_DN10564_c0_g2, TRINITY_DN50037_c0_g1	2	133	22	0.0909	0.0395446
GO:0051899	membrane depolarization	Biological Process	TRINITY_DN29686_c0_g1, TRINITY_DN33056_c0_g3	2	133	22	0.0909	0.0395446
GO:0030728	ovulation	Biological Process	TRINITY_DN13224_c0_g1, TRINITY_DN50106_c0_g1	2	133	22	0.0909	0.0395446
GO:0016201	synaptic target inhibition	Biological Process	TRINITY_DN4720_c0_g1, TRINITY_DN6116_c0_g1	2	133	22	0.0909	0.0395446
GO:0010880	regulation of release of sequestered calcium ion into cytosol by sarcoplasmic reticulum	Biological Process	TRINITY_DN1196_c0_g3, TRINITY_DN33056_c0_g3	2	133	22	0.0909	0.0395446
GO:0044262	obsolete cellular carbohydrate metabolic process	Biological Process	TRINITY_DN12180_c0_g1, TRINITY_DN12954_c0_g1, TRINITY_DN19503_c0_g2, TRINITY_DN30904_c0_g1, TRINITY_DN7499_c0_g2	5	133	130	0.0385	0.0397536
GO:0045055	regulated exocytosis	Biological Process	TRINITY_DN12096_c0_g1, TRINITY_DN13464_c0_g1, TRINITY_DN203_c0_g1, TRINITY_DN27034_c0_g1, TRINITY_DN43838_c0_g2, TRINITY_DN43860_c0_g2, TRINITY_DN46055_c0_g1, TRINITY_DN50030_c0_g1, TRINITY_DN50037_c0_g1, TRINITY_DN50106_c0_g1, TRINITY_DN51814_c0_g1, TRINITY_DN8627_c0_g1, TRINITY_DN8851_c0_g1, TRINITY_DN9135_c0_g1	14	133	581	0.0241	0.0403244
GO:1901019	regulation of calcium ion transmembrane transporter activity	Biological Process	TRINITY_DN1196_c0_g3, TRINITY_DN33056_c0_g3, TRINITY_DN6486_c0_g1	3	133	53	0.0566	0.0407859
GO:0062014	negative regulation of small molecule metabolic process	Biological Process	TRINITY_DN10564_c0_g2, TRINITY_DN10839_c0_g1, TRINITY_DN18417_c0_g1	3	133	53	0.0566	0.0407859
GO:0055092	sterol homeostasis	Biological Process	TRINITY_DN40512_c0_g1, TRINITY_DN50037_c0_g1, TRINITY_DN8567_c0_g1	3	133	53	0.0566	0.0407859
GO:0043933	protein-containing complex organization	Biological Process	TRINITY_DN10560_c0_g1, TRINITY_DN10564_c0_g2, TRINITY_DN10826_c0_g1, TRINITY_DN1196_c0_g3, TRINITY_DN12096_c0_g1, TRINITY_DN12179_c0_g3, TRINITY_DN12180_c0_g1, TRINITY_DN13464_c0_g1, TRINITY_DN13957_c0_g1, TRINITY_DN203_c0_g1, TRINITY_DN20488_c0_g2, TRINITY_DN24483_c0_g2, TRINITY_DN27424_c0_g1, TRINITY_DN35406_c0_g2, TRINITY_DN40512_c0_g1, TRINITY_DN41794_c0_g2, TRINITY_DN4719_c0_g2, TRINITY_DN47…	28	133	1396	0.0201	0.040799
GO:0051262	protein tetramerization	Biological Process	TRINITY_DN10826_c0_g1, TRINITY_DN12180_c0_g1, TRINITY_DN13957_c0_g1, TRINITY_DN203_c0_g1, TRINITY_DN41794_c0_g2	5	133	131	0.0382	0.0408709
GO:0030099	myeloid cell differentiation	Biological Process	TRINITY_DN19503_c0_g2, TRINITY_DN50030_c0_g1, TRINITY_DN51604_c0_g1, TRINITY_DN5686_c0_g2, TRINITY_DN8851_c0_g1	5	133	131	0.0382	0.0408709
GO:0002237	response to molecule of bacterial origin	Biological Process	TRINITY_DN11807_c0_g1, TRINITY_DN12096_c0_g1, TRINITY_DN203_c0_g1, TRINITY_DN35603_c0_g1, TRINITY_DN50030_c0_g1, TRINITY_DN6610_c0_g1	6	133	175	0.0343	0.0408982
GO:0050730	regulation of peptidyl-tyrosine phosphorylation	Biological Process	TRINITY_DN10564_c0_g2, TRINITY_DN23956_c0_g2, TRINITY_DN43838_c0_g2, TRINITY_DN51814_c0_g1	4	133	90	0.0444	0.0409095
GO:0045766	positive regulation of angiogenesis	Biological Process	TRINITY_DN10560_c0_g1, TRINITY_DN11883_c0_g1, TRINITY_DN43838_c0_g2, TRINITY_DN9913_c0_g2	4	133	90	0.0444	0.0409095
GO:1903530	regulation of secretion by cell	Biological Process	TRINITY_DN10564_c0_g2, TRINITY_DN12180_c0_g1, TRINITY_DN18417_c0_g1, TRINITY_DN2349_c0_g1, TRINITY_DN27034_c0_g1, TRINITY_DN35829_c0_g1, TRINITY_DN40512_c0_g1, TRINITY_DN50037_c0_g1, TRINITY_DN6486_c0_g1	9	133	319	0.0282	0.0410627
GO:1904950	negative regulation of establishment of protein localization	Biological Process	TRINITY_DN10564_c0_g2, TRINITY_DN18417_c0_g1, TRINITY_DN27034_c0_g1, TRINITY_DN50037_c0_g1	4	133	91	0.044	0.0423293
GO:0104004	cellular response to environmental stimulus	Biological Process	TRINITY_DN10560_c0_g1, TRINITY_DN11883_c0_g1, TRINITY_DN27424_c0_g1, TRINITY_DN33056_c0_g3, TRINITY_DN43838_c0_g2, TRINITY_DN6334_c0_g1, TRINITY_DN9519_c0_g1	7	133	223	0.0314	0.0423987
GO:0045471	response to ethanol	Biological Process	TRINITY_DN12028_c0_g1, TRINITY_DN3310_c0_g1, TRINITY_DN35603_c0_g1, TRINITY_DN36297_c0_g2, TRINITY_DN43838_c0_g2, TRINITY_DN4756_c0_g2, TRINITY_DN50878_c0_g1	7	133	223	0.0314	0.0423987
GO:2001233	regulation of apoptotic signaling pathway	Biological Process	TRINITY_DN35829_c0_g1	1	133	3	0.3333	0.0426725
GO:2000542	negative regulation of gastrulation	Biological Process	TRINITY_DN8265_c0_g2	1	133	3	0.3333	0.0426725
GO:2000481	positive regulation of cAMP-dependent protein kinase activity	Biological Process	TRINITY_DN10564_c0_g2	1	133	3	0.3333	0.0426725
GO:1905701	positive regulation of xenobiotic detoxification by transmembrane export across the plasma membrane	Biological Process	TRINITY_DN11807_c0_g1	1	133	3	0.3333	0.0426725
GO:1905699	regulation of xenobiotic detoxification by transmembrane export across the plasma membrane	Biological Process	TRINITY_DN11807_c0_g1	1	133	3	0.3333	0.0426725
GO:1905000	regulation of membrane repolarization during atrial cardiac muscle cell action potential	Biological Process	TRINITY_DN46055_c0_g1	1	133	3	0.3333	0.0426725
GO:1904881	cellular response to hydrogen sulfide	Biological Process	TRINITY_DN35829_c0_g1	1	133	3	0.3333	0.0426725
GO:1904880	response to hydrogen sulfide	Biological Process	TRINITY_DN35829_c0_g1	1	133	3	0.3333	0.0426725
GO:1904544	positive regulation of free ubiquitin chain polymerization	Biological Process	TRINITY_DN35829_c0_g1	1	133	3	0.3333	0.0426725
GO:1904542	regulation of free ubiquitin chain polymerization	Biological Process	TRINITY_DN35829_c0_g1	1	133	3	0.3333	0.0426725
GO:1903852	positive regulation of cristae formation	Biological Process	TRINITY_DN35829_c0_g1	1	133	3	0.3333	0.0426725
GO:1903699	tarsal gland development	Biological Process	TRINITY_DN45014_c0_g1	1	133	3	0.3333	0.0426725
GO:1903384	negative regulation of hydrogen peroxide-induced neuron intrinsic apoptotic signaling pathway	Biological Process	TRINITY_DN35829_c0_g1	1	133	3	0.3333	0.0426725
GO:1903383	regulation of hydrogen peroxide-induced neuron intrinsic apoptotic signaling pathway	Biological Process	TRINITY_DN35829_c0_g1	1	133	3	0.3333	0.0426725
GO:1903012	positive regulation of bone development	Biological Process	TRINITY_DN10839_c0_g1	1	133	3	0.3333	0.0426725
GO:1902958	positive regulation of mitochondrial electron transport, NADH to ubiquinone	Biological Process	TRINITY_DN35829_c0_g1	1	133	3	0.3333	0.0426725
GO:1902396	protein localization to bicellular tight junction	Biological Process	TRINITY_DN46055_c0_g1	1	133	3	0.3333	0.0426725
GO:1902321	methyl-branched fatty acid biosynthetic process	Biological Process	TRINITY_DN19503_c0_g2	1	133	3	0.3333	0.0426725
GO:1901678	iron coordination entity transport	Biological Process	TRINITY_DN23956_c0_g2	1	133	3	0.3333	0.0426725
GO:0099039	sphingolipid translocation	Biological Process	TRINITY_DN11807_c0_g1	1	133	3	0.3333	0.0426725
GO:0090193	positive regulation of glomerulus development	Biological Process	TRINITY_DN10564_c0_g2	1	133	3	0.3333	0.0426725
GO:0090192	regulation of glomerulus development	Biological Process	TRINITY_DN10564_c0_g2	1	133	3	0.3333	0.0426725
GO:0080164	regulation of nitric oxide metabolic process	Biological Process	TRINITY_DN21620_c0_g1	1	133	3	0.3333	0.0426725
GO:0072498	embryonic skeletal joint development	Biological Process	TRINITY_DN11883_c0_g1	1	133	3	0.3333	0.0426725
GO:0072217	negative regulation of metanephros development	Biological Process	TRINITY_DN10564_c0_g2	1	133	3	0.3333	0.0426725
GO:0072216	positive regulation of metanephros development	Biological Process	TRINITY_DN10564_c0_g2	1	133	3	0.3333	0.0426725
GO:0070543	response to linoleic acid	Biological Process	TRINITY_DN35603_c0_g1	1	133	3	0.3333	0.0426725
GO:0070508	cholesterol import	Biological Process	TRINITY_DN50037_c0_g1	1	133	3	0.3333	0.0426725
GO:0060335	positive regulation of type II interferon-mediated signaling pathway	Biological Process	TRINITY_DN23956_c0_g2	1	133	3	0.3333	0.0426725
GO:0060332	positive regulation of response to type II interferon	Biological Process	TRINITY_DN23956_c0_g2	1	133	3	0.3333	0.0426725
GO:0048078	positive regulation of compound eye pigmentation	Biological Process	TRINITY_DN35829_c0_g1	1	133	3	0.3333	0.0426725
GO:0048075	positive regulation of eye pigmentation	Biological Process	TRINITY_DN35829_c0_g1	1	133	3	0.3333	0.0426725
GO:0045188	regulation of circadian sleep/wake cycle, non-REM sleep	Biological Process	TRINITY_DN50106_c0_g1	1	133	3	0.3333	0.0426725
GO:0044208	de novo' AMP biosynthetic process	Biological Process	TRINITY_DN37988_c0_g1	1	133	3	0.3333	0.0426725
GO:0043057	backward locomotion	Biological Process	TRINITY_DN9672_c0_g2	1	133	3	0.3333	0.0426725
GO:0042939	tripeptide transport	Biological Process	TRINITY_DN11807_c0_g1	1	133	3	0.3333	0.0426725
GO:0038028	obsolete insulin receptor signaling pathway via phosphatidylinositol 3-kinase	Biological Process	TRINITY_DN43838_c0_g2	1	133	3	0.3333	0.0426725
GO:0035443	tripeptide transmembrane transport	Biological Process	TRINITY_DN11807_c0_g1	1	133	3	0.3333	0.0426725
GO:0035376	sterol import	Biological Process	TRINITY_DN50037_c0_g1	1	133	3	0.3333	0.0426725
GO:0034775	glutathione transmembrane transport	Biological Process	TRINITY_DN11807_c0_g1	1	133	3	0.3333	0.0426725
GO:0034635	glutathione transport	Biological Process	TRINITY_DN11807_c0_g1	1	133	3	0.3333	0.0426725
GO:0034435	obsolete cholesterol esterification	Biological Process	TRINITY_DN45014_c0_g1	1	133	3	0.3333	0.0426725
GO:0034434	obsolete sterol esterification	Biological Process	TRINITY_DN45014_c0_g1	1	133	3	0.3333	0.0426725
GO:0034433	obsolete steroid esterification	Biological Process	TRINITY_DN45014_c0_g1	1	133	3	0.3333	0.0426725
GO:0032109	positive regulation of response to nutrient levels	Biological Process	TRINITY_DN19503_c0_g2	1	133	3	0.3333	0.0426725
GO:0032106	obsolete positive regulation of response to extracellular stimulus	Biological Process	TRINITY_DN19503_c0_g2	1	133	3	0.3333	0.0426725
GO:0032100	positive regulation of appetite	Biological Process	TRINITY_DN19503_c0_g2	1	133	3	0.3333	0.0426725
GO:0032097	positive regulation of response to food	Biological Process	TRINITY_DN19503_c0_g2	1	133	3	0.3333	0.0426725
GO:0031449	regulation of slow-twitch skeletal muscle fiber contraction	Biological Process	TRINITY_DN9519_c0_g1	1	133	3	0.3333	0.0426725
GO:0030213	hyaluronan biosynthetic process	Biological Process	TRINITY_DN11883_c0_g1	1	133	3	0.3333	0.0426725
GO:0015911	long-chain fatty acid import across plasma membrane	Biological Process	TRINITY_DN11807_c0_g1	1	133	3	0.3333	0.0426725
GO:0015889	cobalamin transport	Biological Process	TRINITY_DN11807_c0_g1	1	133	3	0.3333	0.0426725
GO:0015886	heme transport	Biological Process	TRINITY_DN23956_c0_g2	1	133	3	0.3333	0.0426725
GO:0010903	negative regulation of very-low-density lipoprotein particle remodeling	Biological Process	TRINITY_DN50037_c0_g1	1	133	3	0.3333	0.0426725
GO:0010901	regulation of very-low-density lipoprotein particle remodeling	Biological Process	TRINITY_DN50037_c0_g1	1	133	3	0.3333	0.0426725
GO:0007195	adenylate cyclase-inhibiting dopamine receptor signaling pathway	Biological Process	TRINITY_DN46055_c0_g1	1	133	3	0.3333	0.0426725
GO:0002925	positive regulation of humoral immune response mediated by circulating immunoglobulin	Biological Process	TRINITY_DN23956_c0_g2	1	133	3	0.3333	0.0426725
GO:0002923	regulation of humoral immune response mediated by circulating immunoglobulin	Biological Process	TRINITY_DN23956_c0_g2	1	133	3	0.3333	0.0426725
GO:1990776	response to angiotensin	Biological Process	TRINITY_DN436_c0_g1, TRINITY_DN9519_c0_g1	2	133	23	0.087	0.0429096
GO:0106056	regulation of calcineurin-mediated signaling	Biological Process	TRINITY_DN10839_c0_g1, TRINITY_DN33806_c0_g2	2	133	23	0.087	0.0429096
GO:0070884	regulation of calcineurin-NFAT signaling cascade	Biological Process	TRINITY_DN10839_c0_g1, TRINITY_DN33806_c0_g2	2	133	23	0.087	0.0429096
GO:0060416	response to growth hormone	Biological Process	TRINITY_DN35603_c0_g1, TRINITY_DN50878_c0_g1	2	133	23	0.087	0.0429096
GO:0045455	ecdysteroid metabolic process	Biological Process	TRINITY_DN38398_c0_g1, TRINITY_DN8567_c0_g1	2	133	23	0.087	0.0429096
GO:0045196	establishment or maintenance of neuroblast polarity	Biological Process	TRINITY_DN27424_c0_g1, TRINITY_DN9519_c0_g1	2	133	23	0.087	0.0429096
GO:0006694	steroid biosynthetic process	Biological Process	TRINITY_DN22240_c0_g2, TRINITY_DN43860_c0_g2, TRINITY_DN50037_c0_g1, TRINITY_DN8567_c0_g1	4	133	92	0.0435	0.0437768
GO:0051193	obsolete regulation of cofactor metabolic process	Biological Process	TRINITY_DN10839_c0_g1, TRINITY_DN35829_c0_g1, TRINITY_DN45886_c0_g2	3	133	55	0.0545	0.0447476
GO:0032414	positive regulation of ion transmembrane transporter activity	Biological Process	TRINITY_DN1196_c0_g3, TRINITY_DN35829_c0_g1, TRINITY_DN6486_c0_g1	3	133	55	0.0545	0.0447476
GO:0006897	endocytosis	Biological Process	TRINITY_DN12179_c0_g3, TRINITY_DN18605_c0_g1, TRINITY_DN23956_c0_g2, TRINITY_DN50037_c0_g1, TRINITY_DN50106_c0_g1, TRINITY_DN51814_c0_g1, TRINITY_DN5686_c0_g2, TRINITY_DN8567_c0_g1, TRINITY_DN8851_c0_g1, TRINITY_DN9639_c0_g2	10	133	377	0.0265	0.0458053
GO:0051049	regulation of transport	Biological Process	TRINITY_DN10560_c0_g1, TRINITY_DN10564_c0_g2, TRINITY_DN11807_c0_g1, TRINITY_DN1196_c0_g3, TRINITY_DN12179_c0_g3, TRINITY_DN12180_c0_g1, TRINITY_DN18417_c0_g1, TRINITY_DN2349_c0_g1, TRINITY_DN27034_c0_g1, TRINITY_DN29686_c0_g1, TRINITY_DN33056_c0_g3, TRINITY_DN35829_c0_g1, TRINITY_DN40512_c0_g1, TRINITY_DN46055_c0_g1, TRINITY_DN50030_c0_g1, TRINITY_DN50037_c0_g1, TRINITY_DN51814_c0_g1, TRINITY_DN…	20	133	933	0.0214	0.0458634
GO:0032879	regulation of localization	Biological Process	TRINITY_DN10560_c0_g1, TRINITY_DN10564_c0_g2, TRINITY_DN11807_c0_g1, TRINITY_DN11883_c0_g1, TRINITY_DN1196_c0_g3, TRINITY_DN12179_c0_g3, TRINITY_DN12180_c0_g1, TRINITY_DN13224_c0_g1, TRINITY_DN18417_c0_g1, TRINITY_DN203_c0_g1, TRINITY_DN2349_c0_g1, TRINITY_DN27034_c0_g1, TRINITY_DN29686_c0_g1, TRINITY_DN33056_c0_g3, TRINITY_DN35829_c0_g1, TRINITY_DN3851_c0_g1, TRINITY_DN3851_c0_g2, TRINITY_DN4051…	28	133	1412	0.0198	0.046223
GO:1903533	regulation of protein targeting	Biological Process	TRINITY_DN35829_c0_g1, TRINITY_DN9135_c0_g1	2	133	24	0.0833	0.0463775
GO:0090075	relaxation of muscle	Biological Process	TRINITY_DN33056_c0_g3, TRINITY_DN6486_c0_g1	2	133	24	0.0833	0.0463775
GO:0035277	spiracle morphogenesis, open tracheal system	Biological Process	TRINITY_DN27424_c0_g1, TRINITY_DN9519_c0_g1	2	133	24	0.0833	0.0463775
GO:0034383	low-density lipoprotein particle clearance	Biological Process	TRINITY_DN10564_c0_g2, TRINITY_DN8567_c0_g1	2	133	24	0.0833	0.0463775
GO:0030241	skeletal muscle myosin thick filament assembly	Biological Process	TRINITY_DN27424_c0_g1, TRINITY_DN50179_c0_g1	2	133	24	0.0833	0.0463775
GO:0030199	collagen fibril organization	Biological Process	TRINITY_DN51163_c0_g1, TRINITY_DN8265_c0_g2	2	133	24	0.0833	0.0463775
GO:0003383	apical constriction	Biological Process	TRINITY_DN1326_c0_g1, TRINITY_DN746_c2_g1	2	133	24	0.0833	0.0463775
GO:1903510	mucopolysaccharide metabolic process	Biological Process	TRINITY_DN11883_c0_g1, TRINITY_DN6610_c0_g1, TRINITY_DN8627_c0_g1	3	133	56	0.0536	0.0467978
GO:0042632	cholesterol homeostasis	Biological Process	TRINITY_DN40512_c0_g1, TRINITY_DN50037_c0_g1, TRINITY_DN8567_c0_g1	3	133	56	0.0536	0.0467978
GO:0005977	glycogen metabolic process	Biological Process	TRINITY_DN12180_c0_g1, TRINITY_DN19503_c0_g2, TRINITY_DN7499_c0_g2	3	133	56	0.0536	0.0467978
GO:0071214	cellular response to abiotic stimulus	Biological Process	TRINITY_DN10560_c0_g1, TRINITY_DN11883_c0_g1, TRINITY_DN27424_c0_g1, TRINITY_DN33056_c0_g3, TRINITY_DN43838_c0_g2, TRINITY_DN6334_c0_g1, TRINITY_DN9519_c0_g1	7	133	228	0.0307	0.0468208
GO:0050793	regulation of developmental process	Biological Process	TRINITY_DN10560_c0_g1, TRINITY_DN10564_c0_g2, TRINITY_DN10839_c0_g1, TRINITY_DN11883_c0_g1, TRINITY_DN12179_c0_g3, TRINITY_DN13224_c0_g1, TRINITY_DN1326_c0_g1, TRINITY_DN203_c0_g1, TRINITY_DN20584_c0_g1, TRINITY_DN2349_c0_g1, TRINITY_DN27034_c0_g1, TRINITY_DN27424_c0_g1, TRINITY_DN29686_c0_g1, TRINITY_DN33056_c0_g3, TRINITY_DN35829_c0_g1, TRINITY_DN3851_c0_g2, TRINITY_DN40512_c0_g1, TRINITY_DN417…	31	133	1600	0.0194	0.0474867
GO:0042391	regulation of membrane potential	Biological Process	TRINITY_DN12179_c0_g3, TRINITY_DN29686_c0_g1, TRINITY_DN33056_c0_g3, TRINITY_DN35829_c0_g1, TRINITY_DN46055_c0_g1, TRINITY_DN6486_c0_g1, TRINITY_DN6610_c0_g1	7	133	229	0.0306	0.0477395
GO:0048468	cell development	Biological Process	TRINITY_DN1196_c0_g3, TRINITY_DN12179_c0_g3, TRINITY_DN13224_c0_g1, TRINITY_DN1326_c0_g1, TRINITY_DN178_c0_g1, TRINITY_DN19503_c0_g2, TRINITY_DN20488_c0_g2, TRINITY_DN27424_c0_g1, TRINITY_DN29686_c0_g1, TRINITY_DN3310_c0_g1, TRINITY_DN35406_c0_g2, TRINITY_DN35829_c0_g1, TRINITY_DN37988_c0_g1, TRINITY_DN3851_c0_g2, TRINITY_DN46055_c0_g1, TRINITY_DN4720_c0_g1, TRINITY_DN4756_c0_g2, TRINITY_DN50037_…	32	133	1664	0.0192	0.0481665
GO:0051224	negative regulation of protein transport	Biological Process	TRINITY_DN10564_c0_g2, TRINITY_DN18417_c0_g1, TRINITY_DN27034_c0_g1, TRINITY_DN50037_c0_g1	4	133	95	0.0421	0.0482848
GO:0046464	acylglycerol catabolic process	Biological Process	TRINITY_DN40512_c0_g1, TRINITY_DN50037_c0_g1, TRINITY_DN8870_c0_g2	3	133	57	0.0526	0.0488937
GO:0046461	neutral lipid catabolic process	Biological Process	TRINITY_DN40512_c0_g1, TRINITY_DN50037_c0_g1, TRINITY_DN8870_c0_g2	3	133	57	0.0526	0.0488937
GO:0045765	regulation of angiogenesis	Biological Process	TRINITY_DN10560_c0_g1, TRINITY_DN11883_c0_g1, TRINITY_DN43838_c0_g2, TRINITY_DN6610_c0_g1, TRINITY_DN9913_c0_g2	5	133	138	0.0362	0.0492241
GO:0030832	regulation of actin filament length	Biological Process	TRINITY_DN12179_c0_g3, TRINITY_DN203_c0_g1, TRINITY_DN3851_c0_g1, TRINITY_DN3851_c0_g2, TRINITY_DN4983_c0_g1	5	133	138	0.0362	0.0492241
GO:0010951	negative regulation of endopeptidase activity	Biological Process	TRINITY_DN10560_c0_g1, TRINITY_DN12096_c0_g1, TRINITY_DN12179_c0_g3, TRINITY_DN51814_c0_g1, TRINITY_DN8870_c0_g2	5	133	138	0.0362	0.0492241
GO:0009746	response to hexose	Biological Process	TRINITY_DN10564_c0_g2, TRINITY_DN12180_c0_g1, TRINITY_DN203_c0_g1, TRINITY_DN40512_c0_g1, TRINITY_DN41794_c0_g2	5	133	138	0.0362	0.0492241
GO:0051716	cellular response to stimulus	Biological Process	TRINITY_DN10560_c0_g1, TRINITY_DN10564_c0_g2, TRINITY_DN10803_c0_g1, TRINITY_DN10826_c0_g1, TRINITY_DN11807_c0_g1, TRINITY_DN11883_c0_g1, TRINITY_DN1196_c0_g3, TRINITY_DN13224_c0_g1, TRINITY_DN18417_c0_g1, TRINITY_DN18605_c0_g1, TRINITY_DN19503_c0_g2, TRINITY_DN203_c0_g1, TRINITY_DN22240_c0_g2, TRINITY_DN23587_c0_g3, TRINITY_DN24483_c0_g2, TRINITY_DN25956_c0_g1, TRINITY_DN27034_c0_g1, TRINITY_DN2…	49	133	2754	0.0178	0.0492298
GO:0030335	positive regulation of cell migration	Biological Process	TRINITY_DN10560_c0_g1, TRINITY_DN11807_c0_g1, TRINITY_DN11883_c0_g1, TRINITY_DN13224_c0_g1, TRINITY_DN203_c0_g1, TRINITY_DN41794_c0_g2, TRINITY_DN43838_c0_g2, TRINITY_DN46055_c0_g1	8	133	280	0.0286	0.0494948
GO:0061448	connective tissue development	Biological Process	TRINITY_DN11883_c0_g1, TRINITY_DN35603_c0_g1, TRINITY_DN50878_c0_g1, TRINITY_DN8265_c0_g2	4	133	96	0.0417	0.0498427
GO:2001025	positive regulation of response to drug	Biological Process	TRINITY_DN11807_c0_g1, TRINITY_DN35829_c0_g1	2	133	25	0.08	0.0499446
GO:1902176	negative regulation of oxidative stress-induced intrinsic apoptotic signaling pathway	Biological Process	TRINITY_DN10560_c0_g1, TRINITY_DN35829_c0_g1	2	133	25	0.08	0.0499446
GO:0060972	left/right pattern formation	Biological Process	TRINITY_DN27424_c0_g1, TRINITY_DN9519_c0_g1	2	133	25	0.08	0.0499446
GO:0048821	erythrocyte development	Biological Process	TRINITY_DN5686_c0_g2, TRINITY_DN8851_c0_g1	2	133	25	0.08	0.0499446
GO:0048662	negative regulation of smooth muscle cell proliferation	Biological Process	TRINITY_DN10564_c0_g2, TRINITY_DN3851_c0_g2	2	133	25	0.08	0.0499446
GO:0045989	positive regulation of striated muscle contraction	Biological Process	TRINITY_DN10839_c0_g1, TRINITY_DN6486_c0_g1	2	133	25	0.08	0.0499446
GO:0002526	acute inflammatory response	Biological Process	TRINITY_DN50030_c0_g1, TRINITY_DN51814_c0_g1	2	133	25	0.08	0.0499446
GO:0030017	sarcomere	Cellular Component	TRINITY_DN10560_c0_g1, TRINITY_DN10839_c0_g1, TRINITY_DN1196_c0_g3, TRINITY_DN12179_c0_g3, TRINITY_DN13224_c0_g1, TRINITY_DN14181_c0_g1, TRINITY_DN178_c0_g1, TRINITY_DN18605_c0_g1, TRINITY_DN203_c0_g1, TRINITY_DN20488_c0_g2, TRINITY_DN20584_c0_g1, TRINITY_DN27424_c0_g1, TRINITY_DN30904_c0_g1, TRINITY_DN33806_c0_g2, TRINITY_DN34089_c0_g1, TRINITY_DN35406_c0_g2, TRINITY_DN3851_c0_g1, TRINITY_DN3851…	39	133	304	0.1283	6.27431E-27
GO:0044449	obsolete contractile fiber part	Cellular Component	TRINITY_DN10560_c0_g1, TRINITY_DN10839_c0_g1, TRINITY_DN1196_c0_g3, TRINITY_DN12179_c0_g3, TRINITY_DN13224_c0_g1, TRINITY_DN14181_c0_g1, TRINITY_DN178_c0_g1, TRINITY_DN18605_c0_g1, TRINITY_DN203_c0_g1, TRINITY_DN20488_c0_g2, TRINITY_DN20584_c0_g1, TRINITY_DN27424_c0_g1, TRINITY_DN30904_c0_g1, TRINITY_DN33806_c0_g2, TRINITY_DN34089_c0_g1, TRINITY_DN35406_c0_g2, TRINITY_DN3851_c0_g1, TRINITY_DN3851…	40	133	327	0.1223	7.86439E-27
GO:0030016	myofibril	Cellular Component	TRINITY_DN10560_c0_g1, TRINITY_DN10839_c0_g1, TRINITY_DN1196_c0_g3, TRINITY_DN12179_c0_g3, TRINITY_DN13224_c0_g1, TRINITY_DN14181_c0_g1, TRINITY_DN178_c0_g1, TRINITY_DN18605_c0_g1, TRINITY_DN203_c0_g1, TRINITY_DN20488_c0_g2, TRINITY_DN20584_c0_g1, TRINITY_DN27424_c0_g1, TRINITY_DN30904_c0_g1, TRINITY_DN33806_c0_g2, TRINITY_DN34089_c0_g1, TRINITY_DN34348_c1_g1, TRINITY_DN35406_c0_g2, TRINITY_DN385…	40	133	331	0.1208	1.26684E-26
GO:0043292	contractile muscle fiber	Cellular Component	TRINITY_DN10560_c0_g1, TRINITY_DN10839_c0_g1, TRINITY_DN1196_c0_g3, TRINITY_DN12179_c0_g3, TRINITY_DN13224_c0_g1, TRINITY_DN14181_c0_g1, TRINITY_DN178_c0_g1, TRINITY_DN18605_c0_g1, TRINITY_DN203_c0_g1, TRINITY_DN20488_c0_g2, TRINITY_DN20584_c0_g1, TRINITY_DN27424_c0_g1, TRINITY_DN30904_c0_g1, TRINITY_DN33806_c0_g2, TRINITY_DN34089_c0_g1, TRINITY_DN34348_c1_g1, TRINITY_DN35406_c0_g2, TRINITY_DN385…	41	133	354	0.1158	1.40488E-26
GO:0099512	supramolecular fiber	Cellular Component	TRINITY_DN10560_c0_g1, TRINITY_DN10839_c0_g1, TRINITY_DN1196_c0_g3, TRINITY_DN12179_c0_g3, TRINITY_DN13224_c0_g1, TRINITY_DN14181_c0_g1, TRINITY_DN178_c0_g1, TRINITY_DN18605_c0_g1, TRINITY_DN203_c0_g1, TRINITY_DN20488_c0_g2, TRINITY_DN20584_c0_g1, TRINITY_DN24483_c0_g2, TRINITY_DN27424_c0_g1, TRINITY_DN30904_c0_g1, TRINITY_DN33806_c0_g2, TRINITY_DN34089_c0_g1, TRINITY_DN34348_c1_g1, TRINITY_DN354…	44	133	579	0.076	4.84614E-21
GO:0099081	supramolecular polymer	Cellular Component	TRINITY_DN10560_c0_g1, TRINITY_DN10839_c0_g1, TRINITY_DN1196_c0_g3, TRINITY_DN12179_c0_g3, TRINITY_DN13224_c0_g1, TRINITY_DN14181_c0_g1, TRINITY_DN178_c0_g1, TRINITY_DN18605_c0_g1, TRINITY_DN203_c0_g1, TRINITY_DN20488_c0_g2, TRINITY_DN20584_c0_g1, TRINITY_DN24483_c0_g2, TRINITY_DN27424_c0_g1, TRINITY_DN30904_c0_g1, TRINITY_DN33806_c0_g2, TRINITY_DN34089_c0_g1, TRINITY_DN34348_c1_g1, TRINITY_DN354…	44	133	582	0.0756	5.95482E-21
GO:0099080	supramolecular complex	Cellular Component	TRINITY_DN10560_c0_g1, TRINITY_DN10839_c0_g1, TRINITY_DN1196_c0_g3, TRINITY_DN12179_c0_g3, TRINITY_DN13224_c0_g1, TRINITY_DN14181_c0_g1, TRINITY_DN178_c0_g1, TRINITY_DN18605_c0_g1, TRINITY_DN203_c0_g1, TRINITY_DN20488_c0_g2, TRINITY_DN20584_c0_g1, TRINITY_DN24483_c0_g2, TRINITY_DN27424_c0_g1, TRINITY_DN30904_c0_g1, TRINITY_DN33806_c0_g2, TRINITY_DN34089_c0_g1, TRINITY_DN34348_c1_g1, TRINITY_DN354…	44	133	588	0.0748	8.95698E-21
GO:0015629	actin cytoskeleton	Cellular Component	TRINITY_DN10560_c0_g1, TRINITY_DN10839_c0_g1, TRINITY_DN12179_c0_g3, TRINITY_DN13193_c0_g1, TRINITY_DN14181_c0_g1, TRINITY_DN178_c0_g1, TRINITY_DN18605_c0_g1, TRINITY_DN203_c0_g1, TRINITY_DN20488_c0_g2, TRINITY_DN20584_c0_g1, TRINITY_DN27424_c0_g1, TRINITY_DN34089_c0_g1, TRINITY_DN35406_c0_g2, TRINITY_DN3851_c0_g1, TRINITY_DN3851_c0_g2, TRINITY_DN41794_c0_g2, TRINITY_DN436_c0_g1, TRINITY_DN46055_…	33	133	384	0.0859	3.00545E-17
GO:0031674	I band	Cellular Component	TRINITY_DN10560_c0_g1, TRINITY_DN10839_c0_g1, TRINITY_DN1196_c0_g3, TRINITY_DN12179_c0_g3, TRINITY_DN203_c0_g1, TRINITY_DN20488_c0_g2, TRINITY_DN20584_c0_g1, TRINITY_DN27424_c0_g1, TRINITY_DN30904_c0_g1, TRINITY_DN35406_c0_g2, TRINITY_DN41794_c0_g2, TRINITY_DN46055_c0_g1, TRINITY_DN47016_c0_g3, TRINITY_DN4719_c0_g2, TRINITY_DN4756_c0_g2, TRINITY_DN4983_c0_g1, TRINITY_DN50179_c0_g1, TRINITY_DN6486…	21	133	184	0.1141	1.36462E-13
GO:0005865	striated muscle thin filament	Cellular Component	TRINITY_DN10839_c0_g1, TRINITY_DN178_c0_g1, TRINITY_DN3851_c0_g1, TRINITY_DN3851_c0_g2, TRINITY_DN463_c0_g1, TRINITY_DN4756_c0_g2, TRINITY_DN543_c3_g1, TRINITY_DN752_c0_g2, TRINITY_DN919_c0_g1, TRINITY_DN9402_c0_g1, TRINITY_DN9672_c0_g2	11	133	46	0.2391	3.23086E-11
GO:0044421	obsolete extracellular region part	Cellular Component	TRINITY_DN10564_c0_g2, TRINITY_DN1097_c1_g1, TRINITY_DN11883_c0_g1, TRINITY_DN12096_c0_g1, TRINITY_DN13224_c0_g1, TRINITY_DN15008_c0_g1, TRINITY_DN1700_c0_g1, TRINITY_DN18417_c0_g1, TRINITY_DN203_c0_g1, TRINITY_DN22814_c0_g1, TRINITY_DN23587_c0_g3, TRINITY_DN23956_c0_g2, TRINITY_DN24483_c0_g2, TRINITY_DN25956_c0_g1, TRINITY_DN27034_c0_g1, TRINITY_DN2732_c0_g1, TRINITY_DN3310_c0_g1, TRINITY_DN3716…	41	133	952	0.0431	5.11217E-11
GO:0016460	myosin II complex	Cellular Component	TRINITY_DN14181_c0_g1, TRINITY_DN18605_c0_g1, TRINITY_DN20488_c0_g2, TRINITY_DN27424_c0_g1, TRINITY_DN34089_c0_g1, TRINITY_DN35406_c0_g2, TRINITY_DN436_c0_g1, TRINITY_DN619_c0_g1, TRINITY_DN6250_c0_g1, TRINITY_DN9519_c0_g1, TRINITY_DN9639_c0_g2	11	133	48	0.2292	5.33989E-11
GO:0005859	muscle myosin complex	Cellular Component	TRINITY_DN14181_c0_g1, TRINITY_DN18605_c0_g1, TRINITY_DN20488_c0_g2, TRINITY_DN27424_c0_g1, TRINITY_DN34089_c0_g1, TRINITY_DN35406_c0_g2, TRINITY_DN436_c0_g1, TRINITY_DN619_c0_g1, TRINITY_DN6250_c0_g1, TRINITY_DN9519_c0_g1, TRINITY_DN9639_c0_g2	11	133	48	0.2292	5.33989E-11
GO:0030018	Z disc	Cellular Component	TRINITY_DN10560_c0_g1, TRINITY_DN10839_c0_g1, TRINITY_DN12179_c0_g3, TRINITY_DN203_c0_g1, TRINITY_DN20488_c0_g2, TRINITY_DN27424_c0_g1, TRINITY_DN30904_c0_g1, TRINITY_DN35406_c0_g2, TRINITY_DN41794_c0_g2, TRINITY_DN46055_c0_g1, TRINITY_DN47016_c0_g3, TRINITY_DN4719_c0_g2, TRINITY_DN4983_c0_g1, TRINITY_DN50179_c0_g1, TRINITY_DN7499_c0_g2, TRINITY_DN8677_c0_g2, TRINITY_DN9519_c0_g1	17	133	157	0.1083	8.08492E-11
GO:0005576	extracellular region	Cellular Component	TRINITY_DN10564_c0_g2, TRINITY_DN10803_c0_g1, TRINITY_DN1097_c1_g1, TRINITY_DN11883_c0_g1, TRINITY_DN12096_c0_g1, TRINITY_DN13224_c0_g1, TRINITY_DN13464_c0_g1, TRINITY_DN15008_c0_g1, TRINITY_DN1700_c0_g1, TRINITY_DN18417_c0_g1, TRINITY_DN203_c0_g1, TRINITY_DN22814_c0_g1, TRINITY_DN23587_c0_g3, TRINITY_DN23956_c0_g2, TRINITY_DN24483_c0_g2, TRINITY_DN25956_c0_g1, TRINITY_DN27034_c0_g1, TRINITY_DN27…	49	133	1334	0.0367	1.01455E-10
GO:0016459	myosin complex	Cellular Component	TRINITY_DN14181_c0_g1, TRINITY_DN18605_c0_g1, TRINITY_DN20488_c0_g2, TRINITY_DN27424_c0_g1, TRINITY_DN34089_c0_g1, TRINITY_DN35406_c0_g2, TRINITY_DN436_c0_g1, TRINITY_DN619_c0_g1, TRINITY_DN6250_c0_g1, TRINITY_DN8267_c0_g2, TRINITY_DN9519_c0_g1, TRINITY_DN9639_c0_g2	12	133	70	0.1714	2.57876E-10
GO:0036379	myofilament	Cellular Component	TRINITY_DN10839_c0_g1, TRINITY_DN178_c0_g1, TRINITY_DN3851_c0_g1, TRINITY_DN3851_c0_g2, TRINITY_DN463_c0_g1, TRINITY_DN4756_c0_g2, TRINITY_DN543_c3_g1, TRINITY_DN752_c0_g2, TRINITY_DN919_c0_g1, TRINITY_DN9402_c0_g1, TRINITY_DN9672_c0_g2	11	133	59	0.1864	5.78177E-10
GO:0005615	extracellular space	Cellular Component	TRINITY_DN10564_c0_g2, TRINITY_DN11883_c0_g1, TRINITY_DN12096_c0_g1, TRINITY_DN13224_c0_g1, TRINITY_DN18417_c0_g1, TRINITY_DN203_c0_g1, TRINITY_DN23587_c0_g3, TRINITY_DN23956_c0_g2, TRINITY_DN25956_c0_g1, TRINITY_DN27034_c0_g1, TRINITY_DN3716_c0_g1, TRINITY_DN40512_c0_g1, TRINITY_DN4094_c0_g1, TRINITY_DN41442_c0_g1, TRINITY_DN41794_c0_g2, TRINITY_DN43838_c0_g2, TRINITY_DN446_c0_g1, TRINITY_DN4720…	31	133	739	0.0419	4.03209E-08
GO:0044291	cell-cell contact zone	Cellular Component	TRINITY_DN14181_c0_g1, TRINITY_DN20584_c0_g1, TRINITY_DN27424_c0_g1, TRINITY_DN29686_c0_g1, TRINITY_DN33056_c0_g3, TRINITY_DN34089_c0_g1, TRINITY_DN34348_c1_g1, TRINITY_DN4719_c0_g2, TRINITY_DN6250_c0_g1, TRINITY_DN9519_c0_g1	10	133	75	0.1333	1.04192E-07
GO:0005861	troponin complex	Cellular Component	TRINITY_DN178_c0_g1, TRINITY_DN463_c0_g1, TRINITY_DN752_c0_g2, TRINITY_DN9402_c0_g1, TRINITY_DN9672_c0_g2	5	133	10	0.5	1.37999E-07
GO:0005856	cytoskeleton	Cellular Component	TRINITY_DN10560_c0_g1, TRINITY_DN10839_c0_g1, TRINITY_DN12179_c0_g3, TRINITY_DN13193_c0_g1, TRINITY_DN14181_c0_g1, TRINITY_DN178_c0_g1, TRINITY_DN18605_c0_g1, TRINITY_DN203_c0_g1, TRINITY_DN20488_c0_g2, TRINITY_DN20584_c0_g1, TRINITY_DN27424_c0_g1, TRINITY_DN34089_c0_g1, TRINITY_DN35406_c0_g2, TRINITY_DN35829_c0_g1, TRINITY_DN3851_c0_g1, TRINITY_DN3851_c0_g2, TRINITY_DN41794_c0_g2, TRINITY_DN436_…	36	133	1018	0.0354	1.99909E-07
GO:0031012	extracellular matrix	Cellular Component	TRINITY_DN1097_c1_g1, TRINITY_DN13224_c0_g1, TRINITY_DN15008_c0_g1, TRINITY_DN1700_c0_g1, TRINITY_DN22814_c0_g1, TRINITY_DN24483_c0_g2, TRINITY_DN2732_c0_g1, TRINITY_DN40512_c0_g1, TRINITY_DN4094_c0_g1, TRINITY_DN50030_c0_g1, TRINITY_DN50106_c0_g1, TRINITY_DN51163_c0_g1, TRINITY_DN51814_c0_g1, TRINITY_DN6610_c0_g1, TRINITY_DN7159_c0_g2, TRINITY_DN8265_c0_g2	16	133	270	0.0593	1.55856E-06
GO:0014704	intercalated disc	Cellular Component	TRINITY_DN14181_c0_g1, TRINITY_DN20584_c0_g1, TRINITY_DN29686_c0_g1, TRINITY_DN33056_c0_g3, TRINITY_DN34089_c0_g1, TRINITY_DN34348_c1_g1, TRINITY_DN4719_c0_g2, TRINITY_DN6250_c0_g1	8	133	58	0.1379	1.59073E-06
GO:0031672	A band	Cellular Component	TRINITY_DN10560_c0_g1, TRINITY_DN14181_c0_g1, TRINITY_DN203_c0_g1, TRINITY_DN20488_c0_g2, TRINITY_DN30904_c0_g1, TRINITY_DN33806_c0_g2, TRINITY_DN34089_c0_g1, TRINITY_DN35406_c0_g2, TRINITY_DN41794_c0_g2, TRINITY_DN6250_c0_g1, TRINITY_DN6486_c0_g1	11	133	125	0.088	1.70906E-06
GO:0005575	cellular_component	Cellular Component	TRINITY_DN10321_c0_g1, TRINITY_DN10560_c0_g1, TRINITY_DN10564_c0_g2, TRINITY_DN10803_c0_g1, TRINITY_DN10826_c0_g1, TRINITY_DN10839_c0_g1, TRINITY_DN1097_c1_g1, TRINITY_DN11807_c0_g1, TRINITY_DN11883_c0_g1, TRINITY_DN1196_c0_g3, TRINITY_DN12028_c0_g1, TRINITY_DN12096_c0_g1, TRINITY_DN12179_c0_g3, TRINITY_DN12180_c0_g1, TRINITY_DN12954_c0_g1, TRINITY_DN13193_c0_g1, TRINITY_DN13224_c0_g1, TRINITY_DN…	123	133	7208	0.0171	7.40377E-06
GO:0032432	actin filament bundle	Cellular Component	TRINITY_DN10560_c0_g1, TRINITY_DN27424_c0_g1, TRINITY_DN3851_c0_g2, TRINITY_DN46055_c0_g1, TRINITY_DN4756_c0_g2, TRINITY_DN543_c3_g1, TRINITY_DN919_c0_g1, TRINITY_DN9519_c0_g1	8	133	75	0.1067	1.13995E-05
GO:0044430	obsolete cytoskeletal part	Cellular Component	TRINITY_DN10560_c0_g1, TRINITY_DN10839_c0_g1, TRINITY_DN12179_c0_g3, TRINITY_DN14181_c0_g1, TRINITY_DN178_c0_g1, TRINITY_DN18605_c0_g1, TRINITY_DN20488_c0_g2, TRINITY_DN27424_c0_g1, TRINITY_DN34089_c0_g1, TRINITY_DN35406_c0_g2, TRINITY_DN3851_c0_g1, TRINITY_DN3851_c0_g2, TRINITY_DN41794_c0_g2, TRINITY_DN436_c0_g1, TRINITY_DN46055_c0_g1, TRINITY_DN463_c0_g1, TRINITY_DN4719_c0_g2, TRINITY_DN4756_c0…	28	133	828	0.0338	1.48381E-05
GO:0031093	platelet alpha granule lumen	Cellular Component	TRINITY_DN12096_c0_g1, TRINITY_DN203_c0_g1, TRINITY_DN27034_c0_g1, TRINITY_DN43838_c0_g2, TRINITY_DN50106_c0_g1, TRINITY_DN51814_c0_g1	6	133	49	0.1224	6.77622E-05
GO:0031430	M band	Cellular Component	TRINITY_DN10560_c0_g1, TRINITY_DN203_c0_g1, TRINITY_DN20488_c0_g2, TRINITY_DN30904_c0_g1, TRINITY_DN33806_c0_g2, TRINITY_DN35406_c0_g2, TRINITY_DN41794_c0_g2	7	133	73	0.0959	8.20603E-05
GO:0097512	cardiac myofibril	Cellular Component	TRINITY_DN10560_c0_g1, TRINITY_DN4719_c0_g2, TRINITY_DN8267_c0_g2, TRINITY_DN9672_c0_g2	4	133	18	0.2222	0.000108385
GO:0005911	cell-cell junction	Cellular Component	TRINITY_DN14181_c0_g1, TRINITY_DN20584_c0_g1, TRINITY_DN27424_c0_g1, TRINITY_DN29686_c0_g1, TRINITY_DN33056_c0_g3, TRINITY_DN34089_c0_g1, TRINITY_DN34348_c1_g1, TRINITY_DN46055_c0_g1, TRINITY_DN4719_c0_g2, TRINITY_DN6250_c0_g1, TRINITY_DN6334_c0_g1, TRINITY_DN9519_c0_g1	12	133	244	0.0492	0.000203658
GO:0097517	contractile actin filament bundle	Cellular Component	TRINITY_DN27424_c0_g1, TRINITY_DN3851_c0_g2, TRINITY_DN4756_c0_g2, TRINITY_DN543_c3_g1, TRINITY_DN919_c0_g1, TRINITY_DN9519_c0_g1	6	133	60	0.1	0.000213088
GO:0005862	muscle thin filament tropomyosin	Cellular Component	TRINITY_DN3851_c0_g1, TRINITY_DN3851_c0_g2, TRINITY_DN9672_c0_g2	3	133	9	0.3333	0.000231565
GO:0001725	stress fiber	Cellular Component	TRINITY_DN27424_c0_g1, TRINITY_DN3851_c0_g2, TRINITY_DN4756_c0_g2, TRINITY_DN543_c3_g1, TRINITY_DN919_c0_g1, TRINITY_DN9519_c0_g1	6	133	62	0.0968	0.000255565
GO:0031091	platelet alpha granule	Cellular Component	TRINITY_DN12096_c0_g1, TRINITY_DN203_c0_g1, TRINITY_DN27034_c0_g1, TRINITY_DN43838_c0_g2, TRINITY_DN50106_c0_g1, TRINITY_DN51814_c0_g1	6	133	63	0.0952	0.000279161
GO:0042641	actomyosin	Cellular Component	TRINITY_DN27424_c0_g1, TRINITY_DN3851_c0_g2, TRINITY_DN4756_c0_g2, TRINITY_DN543_c3_g1, TRINITY_DN919_c0_g1, TRINITY_DN9519_c0_g1	6	133	68	0.0882	0.000424008
GO:0030868	smooth endoplasmic reticulum membrane	Cellular Component	TRINITY_DN203_c0_g1, TRINITY_DN41794_c0_g2	2	133	3	0.6667	0.000614157
GO:0042383	sarcolemma	Cellular Component	TRINITY_DN1196_c0_g3, TRINITY_DN12179_c0_g3, TRINITY_DN24483_c0_g2, TRINITY_DN29686_c0_g1, TRINITY_DN33056_c0_g3, TRINITY_DN46055_c0_g1, TRINITY_DN4719_c0_g2	7	133	105	0.0667	0.000782611
GO:0005581	collagen trimer	Cellular Component	TRINITY_DN24483_c0_g2, TRINITY_DN6610_c0_g1, TRINITY_DN8265_c0_g2	3	133	14	0.2143	0.000951725
GO:0098647	collagen beaded filament	Cellular Component	TRINITY_DN24483_c0_g2, TRINITY_DN6610_c0_g1	2	133	4	0.5	0.00121668
GO:0031838	haptoglobin-hemoglobin complex	Cellular Component	TRINITY_DN5686_c0_g2, TRINITY_DN8851_c0_g1	2	133	4	0.5	0.00121668
GO:0005833	hemoglobin complex	Cellular Component	TRINITY_DN5686_c0_g2, TRINITY_DN8851_c0_g1	2	133	4	0.5	0.00121668
GO:0005589	collagen type VI trimer	Cellular Component	TRINITY_DN24483_c0_g2, TRINITY_DN6610_c0_g1	2	133	4	0.5	0.00121668
GO:0044444	obsolete cytoplasmic part	Cellular Component	TRINITY_DN10321_c0_g1, TRINITY_DN10560_c0_g1, TRINITY_DN10564_c0_g2, TRINITY_DN10826_c0_g1, TRINITY_DN10839_c0_g1, TRINITY_DN11883_c0_g1, TRINITY_DN1196_c0_g3, TRINITY_DN12028_c0_g1, TRINITY_DN12096_c0_g1, TRINITY_DN12179_c0_g3, TRINITY_DN12180_c0_g1, TRINITY_DN12954_c0_g1, TRINITY_DN13193_c0_g1, TRINITY_DN13224_c0_g1, TRINITY_DN13464_c0_g1, TRINITY_DN13957_c0_g1, TRINITY_DN14181_c0_g1, TRINITY_D…	93	133	5253	0.0177	0.00138028
GO:0035686	sperm fibrous sheath	Cellular Component	TRINITY_DN203_c0_g1, TRINITY_DN3310_c0_g1, TRINITY_DN41794_c0_g2	3	133	16	0.1875	0.00143359
GO:0060205	cytoplasmic vesicle lumen	Cellular Component	TRINITY_DN12096_c0_g1, TRINITY_DN203_c0_g1, TRINITY_DN23956_c0_g2, TRINITY_DN27034_c0_g1, TRINITY_DN43838_c0_g2, TRINITY_DN43860_c0_g2, TRINITY_DN50030_c0_g1, TRINITY_DN50037_c0_g1, TRINITY_DN50106_c0_g1, TRINITY_DN51814_c0_g1, TRINITY_DN5686_c0_g2, TRINITY_DN8627_c0_g1, TRINITY_DN8851_c0_g1	13	133	352	0.0369	0.00167448
GO:0071682	endocytic vesicle lumen	Cellular Component	TRINITY_DN23956_c0_g2, TRINITY_DN50037_c0_g1, TRINITY_DN5686_c0_g2, TRINITY_DN8851_c0_g1	4	133	36	0.1111	0.00170659
GO:0005884	actin filament	Cellular Component	TRINITY_DN10839_c0_g1, TRINITY_DN3851_c0_g1, TRINITY_DN3851_c0_g2, TRINITY_DN46055_c0_g1, TRINITY_DN4756_c0_g2, TRINITY_DN543_c3_g1, TRINITY_DN919_c0_g1	7	133	120	0.0583	0.00171142
GO:0043209	myelin sheath	Cellular Component	TRINITY_DN10560_c0_g1, TRINITY_DN10826_c0_g1, TRINITY_DN16497_c0_g1, TRINITY_DN17519_c0_g1, TRINITY_DN203_c0_g1, TRINITY_DN2349_c0_g1, TRINITY_DN33056_c0_g3, TRINITY_DN3310_c0_g1, TRINITY_DN41794_c0_g2, TRINITY_DN50106_c0_g1, TRINITY_DN5686_c0_g2, TRINITY_DN8851_c0_g1	12	133	314	0.0382	0.00189956
GO:1990712	HFE-transferrin receptor complex	Cellular Component	TRINITY_DN25956_c0_g1, TRINITY_DN50030_c0_g1	2	133	5	0.4	0.00200863
GO:0005737	cytoplasm	Cellular Component	TRINITY_DN10321_c0_g1, TRINITY_DN10560_c0_g1, TRINITY_DN10564_c0_g2, TRINITY_DN10803_c0_g1, TRINITY_DN10826_c0_g1, TRINITY_DN10839_c0_g1, TRINITY_DN11807_c0_g1, TRINITY_DN11883_c0_g1, TRINITY_DN1196_c0_g3, TRINITY_DN12028_c0_g1, TRINITY_DN12096_c0_g1, TRINITY_DN12179_c0_g3, TRINITY_DN12180_c0_g1, TRINITY_DN12954_c0_g1, TRINITY_DN13193_c0_g1, TRINITY_DN13224_c0_g1, TRINITY_DN13464_c0_g1, TRINITY_D…	99	133	5750	0.0172	0.00207852
GO:0031983	vesicle lumen	Cellular Component	TRINITY_DN12096_c0_g1, TRINITY_DN203_c0_g1, TRINITY_DN23956_c0_g2, TRINITY_DN27034_c0_g1, TRINITY_DN43838_c0_g2, TRINITY_DN43860_c0_g2, TRINITY_DN50030_c0_g1, TRINITY_DN50037_c0_g1, TRINITY_DN50106_c0_g1, TRINITY_DN51814_c0_g1, TRINITY_DN5686_c0_g2, TRINITY_DN8627_c0_g1, TRINITY_DN8851_c0_g1	13	133	361	0.036	0.00209428
GO:0016528	sarcoplasm	Cellular Component	TRINITY_DN1196_c0_g3, TRINITY_DN34476_c0_g1, TRINITY_DN46055_c0_g1, TRINITY_DN6486_c0_g1, TRINITY_DN7499_c0_g2	5	133	65	0.0769	0.00239656
GO:0030054	cell junction	Cellular Component	TRINITY_DN10839_c0_g1, TRINITY_DN13193_c0_g1, TRINITY_DN14181_c0_g1, TRINITY_DN20584_c0_g1, TRINITY_DN27424_c0_g1, TRINITY_DN29686_c0_g1, TRINITY_DN33056_c0_g3, TRINITY_DN34089_c0_g1, TRINITY_DN34348_c1_g1, TRINITY_DN46055_c0_g1, TRINITY_DN4719_c0_g2, TRINITY_DN6250_c0_g1, TRINITY_DN6334_c0_g1, TRINITY_DN9519_c0_g1	14	133	413	0.0339	0.00248068
GO:0030315	T-tubule	Cellular Component	TRINITY_DN1196_c0_g3, TRINITY_DN12179_c0_g3, TRINITY_DN29686_c0_g1, TRINITY_DN33056_c0_g3	4	133	44	0.0909	0.00359874
GO:0005616	larval serum protein complex	Cellular Component	TRINITY_DN4720_c0_g1, TRINITY_DN6116_c0_g1	2	133	7	0.2857	0.00413887
GO:0097425	obsolete smooth endoplasmic reticulum part	Cellular Component	TRINITY_DN203_c0_g1, TRINITY_DN41794_c0_g2	2	133	8	0.25	0.00546648
GO:0033268	node of Ranvier	Cellular Component	TRINITY_DN12179_c0_g3, TRINITY_DN29686_c0_g1	2	133	8	0.25	0.00546648
GO:0033017	sarcoplasmic reticulum membrane	Cellular Component	TRINITY_DN1196_c0_g3, TRINITY_DN34476_c0_g1, TRINITY_DN6486_c0_g1	3	133	28	0.1071	0.00739274
GO:0016529	sarcoplasmic reticulum	Cellular Component	TRINITY_DN1196_c0_g3, TRINITY_DN34476_c0_g1, TRINITY_DN6486_c0_g1, TRINITY_DN7499_c0_g2	4	133	54	0.0741	0.00750618
GO:0005826	actomyosin contractile ring	Cellular Component	TRINITY_DN27424_c0_g1, TRINITY_DN9519_c0_g1	2	133	10	0.2	0.00862089
GO:0005916	fascia adherens	Cellular Component	TRINITY_DN34348_c1_g1, TRINITY_DN4719_c0_g2	2	133	11	0.1818	0.0104377
GO:0070724	BMP receptor complex	Cellular Component	TRINITY_DN25956_c0_g1	1	133	1	1	0.0144299
GO:0044289	mitochondrial inner-outer membrane contact site	Cellular Component	TRINITY_DN17519_c0_g1	1	133	1	1	0.0144299
GO:0036117	hyaluranon cable	Cellular Component	TRINITY_DN11883_c0_g1	1	133	1	1	0.0144299
GO:0034706	sodium channel complex	Cellular Component	TRINITY_DN29686_c0_g1	1	133	1	1	0.0144299
GO:0001518	voltage-gated sodium channel complex	Cellular Component	TRINITY_DN29686_c0_g1	1	133	1	1	0.0144299
GO:0005788	endoplasmic reticulum lumen	Cellular Component	TRINITY_DN1196_c0_g3, TRINITY_DN12096_c0_g1, TRINITY_DN24483_c0_g2, TRINITY_DN50030_c0_g1, TRINITY_DN50037_c0_g1, TRINITY_DN50106_c0_g1, TRINITY_DN51814_c0_g1, TRINITY_DN8265_c0_g2	8	133	222	0.036	0.0149329
GO:0043232	intracellular non-membrane-bounded organelle	Cellular Component	TRINITY_DN10560_c0_g1, TRINITY_DN10826_c0_g1, TRINITY_DN10839_c0_g1, TRINITY_DN1196_c0_g3, TRINITY_DN12179_c0_g3, TRINITY_DN13193_c0_g1, TRINITY_DN13224_c0_g1, TRINITY_DN14181_c0_g1, TRINITY_DN178_c0_g1, TRINITY_DN18605_c0_g1, TRINITY_DN203_c0_g1, TRINITY_DN20488_c0_g2, TRINITY_DN20584_c0_g1, TRINITY_DN27424_c0_g1, TRINITY_DN30904_c0_g1, TRINITY_DN33806_c0_g2, TRINITY_DN34089_c0_g1, TRINITY_DN343…	47	133	2463	0.0191	0.0171249
GO:0043228	non-membrane-bounded organelle	Cellular Component	TRINITY_DN10560_c0_g1, TRINITY_DN10826_c0_g1, TRINITY_DN10839_c0_g1, TRINITY_DN1196_c0_g3, TRINITY_DN12179_c0_g3, TRINITY_DN13193_c0_g1, TRINITY_DN13224_c0_g1, TRINITY_DN14181_c0_g1, TRINITY_DN178_c0_g1, TRINITY_DN18605_c0_g1, TRINITY_DN203_c0_g1, TRINITY_DN20488_c0_g2, TRINITY_DN20584_c0_g1, TRINITY_DN27424_c0_g1, TRINITY_DN30904_c0_g1, TRINITY_DN33806_c0_g2, TRINITY_DN34089_c0_g1, TRINITY_DN343…	47	133	2463	0.0191	0.0171249
GO:0099513	polymeric cytoskeletal fiber	Cellular Component	TRINITY_DN10839_c0_g1, TRINITY_DN12179_c0_g3, TRINITY_DN3851_c0_g1, TRINITY_DN3851_c0_g2, TRINITY_DN46055_c0_g1, TRINITY_DN4719_c0_g2, TRINITY_DN4756_c0_g2, TRINITY_DN543_c3_g1, TRINITY_DN919_c0_g1	9	133	276	0.0326	0.0182978
GO:0090533	cation-transporting ATPase complex	Cellular Component	TRINITY_DN33056_c0_g3, TRINITY_DN6486_c0_g1	2	133	15	0.1333	0.0191904
GO:0072562	blood microparticle	Cellular Component	TRINITY_DN50037_c0_g1, TRINITY_DN51814_c0_g1	2	133	15	0.1333	0.0191904
GO:0005921	gap junction	Cellular Component	TRINITY_DN4719_c0_g2, TRINITY_DN6334_c0_g1	2	133	15	0.1333	0.0191904
GO:0034774	secretory granule lumen	Cellular Component	TRINITY_DN12096_c0_g1, TRINITY_DN203_c0_g1, TRINITY_DN27034_c0_g1, TRINITY_DN43838_c0_g2, TRINITY_DN43860_c0_g2, TRINITY_DN50030_c0_g1, TRINITY_DN50037_c0_g1, TRINITY_DN50106_c0_g1, TRINITY_DN51814_c0_g1, TRINITY_DN8627_c0_g1	10	133	329	0.0304	0.0205054
GO:0097729	9+2 motile cilium	Cellular Component	TRINITY_DN12180_c0_g1, TRINITY_DN203_c0_g1, TRINITY_DN3310_c0_g1, TRINITY_DN41794_c0_g2	4	133	73	0.0548	0.0209684
GO:0036126	sperm flagellum	Cellular Component	TRINITY_DN12180_c0_g1, TRINITY_DN203_c0_g1, TRINITY_DN3310_c0_g1, TRINITY_DN41794_c0_g2	4	133	73	0.0548	0.0209684
GO:0016461	unconventional myosin complex	Cellular Component	TRINITY_DN27424_c0_g1, TRINITY_DN9519_c0_g1	2	133	17	0.1176	0.0243944
GO:0098723	skeletal muscle myofibril	Cellular Component	TRINITY_DN4756_c0_g2, TRINITY_DN7499_c0_g2	2	133	18	0.1111	0.0271881
GO:0032994	protein-lipid complex	Cellular Component	TRINITY_DN12179_c0_g3, TRINITY_DN50037_c0_g1	2	133	18	0.1111	0.0271881
GO:0005604	basement membrane	Cellular Component	TRINITY_DN13224_c0_g1, TRINITY_DN50030_c0_g1, TRINITY_DN50106_c0_g1, TRINITY_DN8265_c0_g2	4	133	80	0.05	0.028228
GO:0014804	terminal cisterna lumen	Cellular Component	TRINITY_DN1196_c0_g3	1	133	2	0.5	0.028653
GO:0005945	6-phosphofructokinase complex	Cellular Component	TRINITY_DN12180_c0_g1	1	133	2	0.5	0.028653
GO:0005588	collagen type V trimer	Cellular Component	TRINITY_DN8265_c0_g2	1	133	2	0.5	0.028653
GO:0070938	contractile ring	Cellular Component	TRINITY_DN27424_c0_g1, TRINITY_DN9519_c0_g1	2	133	19	0.1053	0.0301039
GO:0005829	cytosol	Cellular Component	TRINITY_DN10560_c0_g1, TRINITY_DN10826_c0_g1, TRINITY_DN10839_c0_g1, TRINITY_DN12028_c0_g1, TRINITY_DN12179_c0_g3, TRINITY_DN12180_c0_g1, TRINITY_DN12954_c0_g1, TRINITY_DN13464_c0_g1, TRINITY_DN13957_c0_g1, TRINITY_DN178_c0_g1, TRINITY_DN18417_c0_g1, TRINITY_DN18605_c0_g1, TRINITY_DN19503_c0_g2, TRINITY_DN203_c0_g1, TRINITY_DN20488_c0_g2, TRINITY_DN20584_c0_g1, TRINITY_DN262_c0_g1, TRINITY_DN2742…	53	133	2948	0.018	0.0327133
GO:0098533	ATPase dependent transmembrane transport complex	Cellular Component	TRINITY_DN33056_c0_g3, TRINITY_DN6486_c0_g1	2	133	20	0.1	0.0331379
GO:0061827	sperm head	Cellular Component	TRINITY_DN203_c0_g1, TRINITY_DN41794_c0_g2	2	133	20	0.1	0.0331379
GO:0045179	apical cortex	Cellular Component	TRINITY_DN27424_c0_g1, TRINITY_DN8870_c0_g2, TRINITY_DN9519_c0_g1	3	133	51	0.0588	0.0370112
GO:0031514	motile cilium	Cellular Component	TRINITY_DN12180_c0_g1, TRINITY_DN203_c0_g1, TRINITY_DN3310_c0_g1, TRINITY_DN41794_c0_g2	4	133	91	0.044	0.0423293
GO:0042629	mast cell granule	Cellular Component	TRINITY_DN27034_c0_g1	1	133	3	0.3333	0.0426725
GO:0009346	ATP-independent citrate lyase complex	Cellular Component	TRINITY_DN43860_c0_g2	1	133	3	0.3333	0.0426725
GO:0043034	costamere	Cellular Component	TRINITY_DN33806_c0_g2, TRINITY_DN46055_c0_g1	2	133	23	0.087	0.0429096
GO:0032982	myosin filament	Cellular Component	TRINITY_DN436_c0_g1, TRINITY_DN9519_c0_g1	2	133	23	0.087	0.0429096
GO:0031143	pseudopodium	Cellular Component	TRINITY_DN10839_c0_g1, TRINITY_DN8677_c0_g2	2	133	24	0.0833	0.0463775
GO:0008092	cytoskeletal protein binding	Molecular Function	TRINITY_DN10560_c0_g1, TRINITY_DN10839_c0_g1, TRINITY_DN12179_c0_g3, TRINITY_DN178_c0_g1, TRINITY_DN203_c0_g1, TRINITY_DN20488_c0_g2, TRINITY_DN20584_c0_g1, TRINITY_DN27424_c0_g1, TRINITY_DN34348_c1_g1, TRINITY_DN35406_c0_g2, TRINITY_DN37988_c0_g1, TRINITY_DN3851_c0_g1, TRINITY_DN3851_c0_g2, TRINITY_DN41442_c0_g1, TRINITY_DN41794_c0_g2, TRINITY_DN46055_c0_g1, TRINITY_DN463_c0_g1, TRINITY_DN47016_…	29	133	590	0.0492	3.62059E-09
GO:0008307	structural constituent of muscle	Molecular Function	TRINITY_DN10839_c0_g1, TRINITY_DN20488_c0_g2, TRINITY_DN27424_c0_g1, TRINITY_DN35406_c0_g2, TRINITY_DN3851_c0_g1, TRINITY_DN3851_c0_g2, TRINITY_DN47016_c0_g3, TRINITY_DN4983_c0_g1, TRINITY_DN50179_c0_g1, TRINITY_DN619_c0_g1, TRINITY_DN8267_c0_g2	11	133	72	0.1528	5.32594E-09
GO:0008144	obsolete drug binding	Molecular Function	TRINITY_DN11807_c0_g1, TRINITY_DN12180_c0_g1, TRINITY_DN19503_c0_g2, TRINITY_DN22240_c0_g2, TRINITY_DN27424_c0_g1, TRINITY_DN33056_c0_g3, TRINITY_DN35603_c0_g1, TRINITY_DN35829_c0_g1, TRINITY_DN36297_c0_g2, TRINITY_DN41442_c0_g1, TRINITY_DN436_c0_g1, TRINITY_DN43860_c0_g2, TRINITY_DN4756_c0_g2, TRINITY_DN4808_c0_g1, TRINITY_DN50106_c0_g1, TRINITY_DN51604_c0_g1, TRINITY_DN543_c3_g1, TRINITY_DN6486…	25	133	470	0.0532	1.0988E-08
GO:0003779	actin binding	Molecular Function	TRINITY_DN10560_c0_g1, TRINITY_DN10839_c0_g1, TRINITY_DN12179_c0_g3, TRINITY_DN203_c0_g1, TRINITY_DN20488_c0_g2, TRINITY_DN27424_c0_g1, TRINITY_DN34348_c1_g1, TRINITY_DN35406_c0_g2, TRINITY_DN37988_c0_g1, TRINITY_DN3851_c0_g1, TRINITY_DN3851_c0_g2, TRINITY_DN41442_c0_g1, TRINITY_DN46055_c0_g1, TRINITY_DN463_c0_g1, TRINITY_DN4756_c0_g2, TRINITY_DN8267_c0_g2, TRINITY_DN8677_c0_g2, TRINITY_DN9672_c0…	18	133	263	0.0684	3.69163E-08
GO:0031014	troponin T binding	Molecular Function	TRINITY_DN178_c0_g1, TRINITY_DN463_c0_g1, TRINITY_DN752_c0_g2, TRINITY_DN9402_c0_g1, TRINITY_DN9672_c0_g2	5	133	10	0.5	1.37999E-07
GO:0036094	small molecule binding	Molecular Function	TRINITY_DN10564_c0_g2, TRINITY_DN10826_c0_g1, TRINITY_DN11807_c0_g1, TRINITY_DN12180_c0_g1, TRINITY_DN12954_c0_g1, TRINITY_DN19503_c0_g2, TRINITY_DN203_c0_g1, TRINITY_DN22240_c0_g2, TRINITY_DN27424_c0_g1, TRINITY_DN33056_c0_g3, TRINITY_DN35603_c0_g1, TRINITY_DN35829_c0_g1, TRINITY_DN36297_c0_g2, TRINITY_DN37988_c0_g1, TRINITY_DN41442_c0_g1, TRINITY_DN41794_c0_g2, TRINITY_DN42903_c0_g3, TRINITY_DN…	32	133	837	0.0382	2.01828E-07
GO:0042802	identical protein binding	Molecular Function	TRINITY_DN10560_c0_g1, TRINITY_DN10564_c0_g2, TRINITY_DN10826_c0_g1, TRINITY_DN10839_c0_g1, TRINITY_DN1196_c0_g3, TRINITY_DN12096_c0_g1, TRINITY_DN12179_c0_g3, TRINITY_DN12180_c0_g1, TRINITY_DN13464_c0_g1, TRINITY_DN17519_c0_g1, TRINITY_DN19503_c0_g2, TRINITY_DN203_c0_g1, TRINITY_DN23587_c0_g3, TRINITY_DN262_c0_g1, TRINITY_DN30904_c0_g1, TRINITY_DN3310_c0_g1, TRINITY_DN33806_c0_g2, TRINITY_DN3447…	37	133	1169	0.0317	2.03934E-06
GO:0043167	ion binding	Molecular Function	TRINITY_DN10564_c0_g2, TRINITY_DN10826_c0_g1, TRINITY_DN11807_c0_g1, TRINITY_DN1196_c0_g3, TRINITY_DN12028_c0_g1, TRINITY_DN12180_c0_g1, TRINITY_DN12954_c0_g1, TRINITY_DN13224_c0_g1, TRINITY_DN16497_c0_g1, TRINITY_DN17519_c0_g1, TRINITY_DN178_c0_g1, TRINITY_DN19503_c0_g2, TRINITY_DN203_c0_g1, TRINITY_DN22240_c0_g2, TRINITY_DN23587_c0_g3, TRINITY_DN27424_c0_g1, TRINITY_DN33056_c0_g3, TRINITY_DN331…	43	133	1478	0.0291	2.15568E-06
GO:0042803	protein homodimerization activity	Molecular Function	TRINITY_DN10560_c0_g1, TRINITY_DN10564_c0_g2, TRINITY_DN10839_c0_g1, TRINITY_DN1196_c0_g3, TRINITY_DN12180_c0_g1, TRINITY_DN17519_c0_g1, TRINITY_DN19503_c0_g2, TRINITY_DN23587_c0_g3, TRINITY_DN262_c0_g1, TRINITY_DN30904_c0_g1, TRINITY_DN3310_c0_g1, TRINITY_DN35603_c0_g1, TRINITY_DN37988_c0_g1, TRINITY_DN3851_c0_g1, TRINITY_DN3851_c0_g2, TRINITY_DN436_c0_g1, TRINITY_DN46055_c0_g1, TRINITY_DN50609_…	25	133	620	0.0403	2.2091E-06
GO:0003674	molecular_function	Molecular Function	TRINITY_DN10007_c0_g1, TRINITY_DN10321_c0_g1, TRINITY_DN10560_c0_g1, TRINITY_DN10564_c0_g2, TRINITY_DN10803_c0_g1, TRINITY_DN10826_c0_g1, TRINITY_DN10839_c0_g1, TRINITY_DN1097_c1_g1, TRINITY_DN11807_c0_g1, TRINITY_DN11883_c0_g1, TRINITY_DN1196_c0_g3, TRINITY_DN12028_c0_g1, TRINITY_DN12096_c0_g1, TRINITY_DN12179_c0_g3, TRINITY_DN12180_c0_g1, TRINITY_DN12954_c0_g1, TRINITY_DN13224_c0_g1, TRINITY_DN…	118	133	6674	0.0177	3.65864E-06
GO:0046983	protein dimerization activity	Molecular Function	TRINITY_DN10560_c0_g1, TRINITY_DN10564_c0_g2, TRINITY_DN10839_c0_g1, TRINITY_DN1196_c0_g3, TRINITY_DN12179_c0_g3, TRINITY_DN12180_c0_g1, TRINITY_DN13957_c0_g1, TRINITY_DN17519_c0_g1, TRINITY_DN19503_c0_g2, TRINITY_DN23587_c0_g3, TRINITY_DN262_c0_g1, TRINITY_DN27424_c0_g1, TRINITY_DN30904_c0_g1, TRINITY_DN3310_c0_g1, TRINITY_DN35603_c0_g1, TRINITY_DN37988_c0_g1, TRINITY_DN3851_c0_g1, TRINITY_DN385…	28	133	823	0.034	1.32536E-05
GO:0043168	anion binding	Molecular Function	TRINITY_DN10564_c0_g2, TRINITY_DN10826_c0_g1, TRINITY_DN11807_c0_g1, TRINITY_DN12180_c0_g1, TRINITY_DN12954_c0_g1, TRINITY_DN17519_c0_g1, TRINITY_DN19503_c0_g2, TRINITY_DN203_c0_g1, TRINITY_DN27424_c0_g1, TRINITY_DN33056_c0_g3, TRINITY_DN3310_c0_g1, TRINITY_DN35829_c0_g1, TRINITY_DN36297_c0_g2, TRINITY_DN37988_c0_g1, TRINITY_DN40512_c0_g1, TRINITY_DN41794_c0_g2, TRINITY_DN42903_c0_g3, TRINITY_DN4…	30	133	922	0.0325	1.46086E-05
GO:0097367	carbohydrate derivative binding	Molecular Function	TRINITY_DN10564_c0_g2, TRINITY_DN10826_c0_g1, TRINITY_DN11807_c0_g1, TRINITY_DN12180_c0_g1, TRINITY_DN27424_c0_g1, TRINITY_DN33056_c0_g3, TRINITY_DN35829_c0_g1, TRINITY_DN36297_c0_g2, TRINITY_DN37988_c0_g1, TRINITY_DN40512_c0_g1, TRINITY_DN42903_c0_g3, TRINITY_DN436_c0_g1, TRINITY_DN43860_c0_g2, TRINITY_DN4756_c0_g2, TRINITY_DN4808_c0_g1, TRINITY_DN543_c3_g1, TRINITY_DN6486_c0_g1, TRINITY_DN6610_…	24	133	646	0.0372	1.47058E-05
GO:0051015	actin filament binding	Molecular Function	TRINITY_DN10839_c0_g1, TRINITY_DN12179_c0_g3, TRINITY_DN20488_c0_g2, TRINITY_DN35406_c0_g2, TRINITY_DN37988_c0_g1, TRINITY_DN3851_c0_g1, TRINITY_DN3851_c0_g2, TRINITY_DN46055_c0_g1, TRINITY_DN463_c0_g1, TRINITY_DN9672_c0_g2	10	133	132	0.0758	1.95642E-05
GO:0070061	fructose binding	Molecular Function	TRINITY_DN12180_c0_g1, TRINITY_DN203_c0_g1, TRINITY_DN41794_c0_g2	3	133	6	0.5	5.69178E-05
GO:0000146	microfilament motor activity	Molecular Function	TRINITY_DN18605_c0_g1, TRINITY_DN27424_c0_g1, TRINITY_DN436_c0_g1, TRINITY_DN9519_c0_g1, TRINITY_DN9639_c0_g2	5	133	34	0.1471	0.000115353
GO:0032559	adenyl ribonucleotide binding	Molecular Function	TRINITY_DN10826_c0_g1, TRINITY_DN11807_c0_g1, TRINITY_DN12180_c0_g1, TRINITY_DN27424_c0_g1, TRINITY_DN33056_c0_g3, TRINITY_DN35829_c0_g1, TRINITY_DN42903_c0_g3, TRINITY_DN436_c0_g1, TRINITY_DN43860_c0_g2, TRINITY_DN4756_c0_g2, TRINITY_DN543_c3_g1, TRINITY_DN6486_c0_g1, TRINITY_DN7499_c0_g2, TRINITY_DN919_c0_g1, TRINITY_DN9519_c0_g1	15	133	344	0.0436	0.00012422
GO:0030554	adenyl nucleotide binding	Molecular Function	TRINITY_DN10826_c0_g1, TRINITY_DN11807_c0_g1, TRINITY_DN12180_c0_g1, TRINITY_DN27424_c0_g1, TRINITY_DN33056_c0_g3, TRINITY_DN35829_c0_g1, TRINITY_DN42903_c0_g3, TRINITY_DN436_c0_g1, TRINITY_DN43860_c0_g2, TRINITY_DN4756_c0_g2, TRINITY_DN543_c3_g1, TRINITY_DN6486_c0_g1, TRINITY_DN7499_c0_g2, TRINITY_DN919_c0_g1, TRINITY_DN9519_c0_g1	15	133	353	0.0425	0.000165201
GO:0008010	structural constituent of chitin-based larval cuticle	Molecular Function	TRINITY_DN1097_c1_g1, TRINITY_DN15008_c0_g1, TRINITY_DN1700_c0_g1, TRINITY_DN22814_c0_g1, TRINITY_DN2732_c0_g1, TRINITY_DN4094_c0_g1, TRINITY_DN7159_c0_g2	7	133	82	0.0854	0.000171952
GO:0042302	structural constituent of cuticle	Molecular Function	TRINITY_DN1097_c1_g1, TRINITY_DN15008_c0_g1, TRINITY_DN1700_c0_g1, TRINITY_DN22814_c0_g1, TRINITY_DN2732_c0_g1, TRINITY_DN4094_c0_g1, TRINITY_DN7159_c0_g2	7	133	86	0.0814	0.000231698
GO:0005214	structural constituent of chitin-based cuticle	Molecular Function	TRINITY_DN1097_c1_g1, TRINITY_DN15008_c0_g1, TRINITY_DN1700_c0_g1, TRINITY_DN22814_c0_g1, TRINITY_DN2732_c0_g1, TRINITY_DN4094_c0_g1, TRINITY_DN7159_c0_g2	7	133	86	0.0814	0.000231698
GO:0005496	steroid binding	Molecular Function	TRINITY_DN22240_c0_g2, TRINITY_DN33056_c0_g3, TRINITY_DN3310_c0_g1, TRINITY_DN41442_c0_g1, TRINITY_DN50037_c0_g1, TRINITY_DN8567_c0_g1	6	133	61	0.0984	0.000233567
GO:0017022	myosin binding	Molecular Function	TRINITY_DN10560_c0_g1, TRINITY_DN20488_c0_g2, TRINITY_DN27424_c0_g1, TRINITY_DN4756_c0_g2, TRINITY_DN543_c3_g1, TRINITY_DN8267_c0_g2, TRINITY_DN919_c0_g1, TRINITY_DN9519_c0_g1	8	133	116	0.069	0.000261783
GO:0019825	oxygen binding	Molecular Function	TRINITY_DN22240_c0_g2, TRINITY_DN36297_c0_g2, TRINITY_DN51604_c0_g1, TRINITY_DN8851_c0_g1	4	133	23	0.1739	0.000296571
GO:0005488	binding	Molecular Function	TRINITY_DN10560_c0_g1, TRINITY_DN10564_c0_g2, TRINITY_DN10826_c0_g1, TRINITY_DN10839_c0_g1, TRINITY_DN11807_c0_g1, TRINITY_DN11883_c0_g1, TRINITY_DN1196_c0_g3, TRINITY_DN12028_c0_g1, TRINITY_DN12096_c0_g1, TRINITY_DN12179_c0_g3, TRINITY_DN12180_c0_g1, TRINITY_DN12954_c0_g1, TRINITY_DN13224_c0_g1, TRINITY_DN13464_c0_g1, TRINITY_DN13957_c0_g1, TRINITY_DN16497_c0_g1, TRINITY_DN17519_c0_g1, TRINITY_D…	90	133	4885	0.0184	0.000381295
GO:0051393	alpha-actinin binding	Molecular Function	TRINITY_DN20488_c0_g2, TRINITY_DN34348_c1_g1, TRINITY_DN35406_c0_g2, TRINITY_DN47016_c0_g3	4	133	25	0.16	0.000414306
GO:0031432	titin binding	Molecular Function	TRINITY_DN20488_c0_g2, TRINITY_DN20584_c0_g1, TRINITY_DN4756_c0_g2, TRINITY_DN50179_c0_g1	4	133	25	0.16	0.000414306
GO:0005198	structural molecule activity	Molecular Function	TRINITY_DN10560_c0_g1, TRINITY_DN10839_c0_g1, TRINITY_DN1097_c1_g1, TRINITY_DN15008_c0_g1, TRINITY_DN1700_c0_g1, TRINITY_DN20488_c0_g2, TRINITY_DN22814_c0_g1, TRINITY_DN2732_c0_g1, TRINITY_DN27424_c0_g1, TRINITY_DN35406_c0_g2, TRINITY_DN3851_c0_g1, TRINITY_DN3851_c0_g2, TRINITY_DN4094_c0_g1, TRINITY_DN47016_c0_g3, TRINITY_DN4719_c0_g2, TRINITY_DN4983_c0_g1, TRINITY_DN50179_c0_g1, TRINITY_DN543_c3…	23	133	751	0.0306	0.000421516
GO:0043169	cation binding	Molecular Function	TRINITY_DN1196_c0_g3, TRINITY_DN12028_c0_g1, TRINITY_DN12180_c0_g1, TRINITY_DN13224_c0_g1, TRINITY_DN16497_c0_g1, TRINITY_DN178_c0_g1, TRINITY_DN203_c0_g1, TRINITY_DN22240_c0_g2, TRINITY_DN23587_c0_g3, TRINITY_DN27424_c0_g1, TRINITY_DN3310_c0_g1, TRINITY_DN35829_c0_g1, TRINITY_DN3989_c0_g2, TRINITY_DN41794_c0_g2, TRINITY_DN45014_c0_g1, TRINITY_DN463_c0_g1, TRINITY_DN4756_c0_g2, TRINITY_DN50030_c0…	24	133	802	0.0299	0.000436148
GO:0043135	5-phosphoribosyl 1-pyrophosphate pyrophosphatase activity	Molecular Function	TRINITY_DN10007_c0_g1, TRINITY_DN345_c2_g1	2	133	3	0.6667	0.000614157
GO:0004111	creatine kinase activity	Molecular Function	TRINITY_DN17519_c0_g1, TRINITY_DN446_c0_g1	2	133	3	0.6667	0.000614157
GO:0032553	ribonucleotide binding	Molecular Function	TRINITY_DN10826_c0_g1, TRINITY_DN11807_c0_g1, TRINITY_DN12180_c0_g1, TRINITY_DN27424_c0_g1, TRINITY_DN33056_c0_g3, TRINITY_DN35829_c0_g1, TRINITY_DN36297_c0_g2, TRINITY_DN37988_c0_g1, TRINITY_DN42903_c0_g3, TRINITY_DN436_c0_g1, TRINITY_DN43860_c0_g2, TRINITY_DN4756_c0_g2, TRINITY_DN543_c3_g1, TRINITY_DN6486_c0_g1, TRINITY_DN7499_c0_g2, TRINITY_DN919_c0_g1, TRINITY_DN9519_c0_g1	17	133	493	0.0345	0.000702614
GO:0008289	lipid binding	Molecular Function	TRINITY_DN17519_c0_g1, TRINITY_DN203_c0_g1, TRINITY_DN22240_c0_g2, TRINITY_DN33056_c0_g3, TRINITY_DN3310_c0_g1, TRINITY_DN40512_c0_g1, TRINITY_DN41442_c0_g1, TRINITY_DN41794_c0_g2, TRINITY_DN50037_c0_g1, TRINITY_DN50106_c0_g1, TRINITY_DN50878_c0_g1, TRINITY_DN8567_c0_g1, TRINITY_DN8870_c0_g2	13	133	325	0.04	0.000810352
GO:0005524	ATP binding	Molecular Function	TRINITY_DN11807_c0_g1, TRINITY_DN12180_c0_g1, TRINITY_DN27424_c0_g1, TRINITY_DN33056_c0_g3, TRINITY_DN35829_c0_g1, TRINITY_DN436_c0_g1, TRINITY_DN43860_c0_g2, TRINITY_DN4756_c0_g2, TRINITY_DN543_c3_g1, TRINITY_DN6486_c0_g1, TRINITY_DN919_c0_g1, TRINITY_DN9519_c0_g1	12	133	289	0.0415	0.000935055
GO:0050997	quaternary ammonium group binding	Molecular Function	TRINITY_DN203_c0_g1, TRINITY_DN41794_c0_g2, TRINITY_DN50037_c0_g1	3	133	14	0.2143	0.000951725
GO:0031210	phosphatidylcholine binding	Molecular Function	TRINITY_DN203_c0_g1, TRINITY_DN41794_c0_g2, TRINITY_DN50037_c0_g1	3	133	14	0.2143	0.000951725
GO:0005515	protein binding	Molecular Function	TRINITY_DN10560_c0_g1, TRINITY_DN10564_c0_g2, TRINITY_DN10826_c0_g1, TRINITY_DN10839_c0_g1, TRINITY_DN11883_c0_g1, TRINITY_DN1196_c0_g3, TRINITY_DN12096_c0_g1, TRINITY_DN12179_c0_g3, TRINITY_DN12180_c0_g1, TRINITY_DN13224_c0_g1, TRINITY_DN13464_c0_g1, TRINITY_DN13957_c0_g1, TRINITY_DN17519_c0_g1, TRINITY_DN178_c0_g1, TRINITY_DN18417_c0_g1, TRINITY_DN19503_c0_g2, TRINITY_DN203_c0_g1, TRINITY_DN204…	71	133	3669	0.0194	0.000972138
GO:1901265	nucleoside phosphate binding	Molecular Function	TRINITY_DN10826_c0_g1, TRINITY_DN11807_c0_g1, TRINITY_DN12180_c0_g1, TRINITY_DN12954_c0_g1, TRINITY_DN19503_c0_g2, TRINITY_DN27424_c0_g1, TRINITY_DN33056_c0_g3, TRINITY_DN35829_c0_g1, TRINITY_DN36297_c0_g2, TRINITY_DN37988_c0_g1, TRINITY_DN42903_c0_g3, TRINITY_DN436_c0_g1, TRINITY_DN43860_c0_g2, TRINITY_DN4756_c0_g2, TRINITY_DN543_c3_g1, TRINITY_DN6486_c0_g1, TRINITY_DN7499_c0_g2, TRINITY_DN919_c…	19	133	603	0.0315	0.00100631
GO:0008796	5'-nucleosyl	Molecular Function	TRINITY_DN10007_c0_g1, TRINITY_DN345_c2_g1	2	133	4	0.5	0.00121668
GO:0004081	asymmetrical	Molecular Function	TRINITY_DN10007_c0_g1, TRINITY_DN345_c2_g1	2	133	4	0.5	0.00121668
GO:0032555	purine ribonucleotide binding	Molecular Function	TRINITY_DN10826_c0_g1, TRINITY_DN11807_c0_g1, TRINITY_DN12180_c0_g1, TRINITY_DN27424_c0_g1, TRINITY_DN33056_c0_g3, TRINITY_DN35829_c0_g1, TRINITY_DN37988_c0_g1, TRINITY_DN42903_c0_g3, TRINITY_DN436_c0_g1, TRINITY_DN43860_c0_g2, TRINITY_DN4756_c0_g2, TRINITY_DN543_c3_g1, TRINITY_DN6486_c0_g1, TRINITY_DN7499_c0_g2, TRINITY_DN919_c0_g1, TRINITY_DN9519_c0_g1	16	133	477	0.0335	0.00135857
GO:0051371	muscle alpha-actinin binding	Molecular Function	TRINITY_DN20488_c0_g2, TRINITY_DN34348_c1_g1, TRINITY_DN35406_c0_g2	3	133	16	0.1875	0.00143359
GO:0000166	nucleotide binding	Molecular Function	TRINITY_DN10826_c0_g1, TRINITY_DN11807_c0_g1, TRINITY_DN12180_c0_g1, TRINITY_DN12954_c0_g1, TRINITY_DN19503_c0_g2, TRINITY_DN27424_c0_g1, TRINITY_DN33056_c0_g3, TRINITY_DN35829_c0_g1, TRINITY_DN36297_c0_g2, TRINITY_DN37988_c0_g1, TRINITY_DN42903_c0_g3, TRINITY_DN436_c0_g1, TRINITY_DN43860_c0_g2, TRINITY_DN4756_c0_g2, TRINITY_DN543_c3_g1, TRINITY_DN6486_c0_g1, TRINITY_DN7499_c0_g2, TRINITY_DN919_c…	19	133	622	0.0305	0.0014501
GO:0042805	actinin binding	Molecular Function	TRINITY_DN20488_c0_g2, TRINITY_DN34348_c1_g1, TRINITY_DN35406_c0_g2, TRINITY_DN47016_c0_g3	4	133	36	0.1111	0.00170659
GO:0017076	purine nucleotide binding	Molecular Function	TRINITY_DN10826_c0_g1, TRINITY_DN11807_c0_g1, TRINITY_DN12180_c0_g1, TRINITY_DN27424_c0_g1, TRINITY_DN33056_c0_g3, TRINITY_DN35829_c0_g1, TRINITY_DN37988_c0_g1, TRINITY_DN42903_c0_g3, TRINITY_DN436_c0_g1, TRINITY_DN43860_c0_g2, TRINITY_DN4756_c0_g2, TRINITY_DN543_c3_g1, TRINITY_DN6486_c0_g1, TRINITY_DN7499_c0_g2, TRINITY_DN919_c0_g1, TRINITY_DN9519_c0_g1	16	133	491	0.0326	0.00183087
GO:0030172	troponin C binding	Molecular Function	TRINITY_DN178_c0_g1, TRINITY_DN9672_c0_g2	2	133	5	0.4	0.00200863
GO:0043531	ADP binding	Molecular Function	TRINITY_DN10826_c0_g1, TRINITY_DN27424_c0_g1, TRINITY_DN42903_c0_g3, TRINITY_DN543_c3_g1, TRINITY_DN919_c0_g1	5	133	63	0.0794	0.00208667
GO:0016775	phosphotransferase activity, nitrogenous group as acceptor	Molecular Function	TRINITY_DN17519_c0_g1, TRINITY_DN446_c0_g1	2	133	6	0.3333	0.00298449
GO:0005523	tropomyosin binding	Molecular Function	TRINITY_DN178_c0_g1, TRINITY_DN4756_c0_g2, TRINITY_DN9402_c0_g1	3	133	21	0.1429	0.00323007
GO:0046982	protein heterodimerization activity	Molecular Function	TRINITY_DN12179_c0_g3, TRINITY_DN13957_c0_g1, TRINITY_DN262_c0_g1, TRINITY_DN27424_c0_g1, TRINITY_DN3310_c0_g1, TRINITY_DN3851_c0_g1, TRINITY_DN3851_c0_g2, TRINITY_DN436_c0_g1, TRINITY_DN50609_c0_g1, TRINITY_DN8627_c0_g1, TRINITY_DN9519_c0_g1	11	133	292	0.0377	0.00327025
GO:0003774	cytoskeletal motor activity	Molecular Function	TRINITY_DN18605_c0_g1, TRINITY_DN27424_c0_g1, TRINITY_DN436_c0_g1, TRINITY_DN9519_c0_g1, TRINITY_DN9639_c0_g2	5	133	71	0.0704	0.00352689
GO:0020037	heme binding	Molecular Function	TRINITY_DN23956_c0_g2, TRINITY_DN36297_c0_g2, TRINITY_DN51604_c0_g1, TRINITY_DN5686_c0_g2	4	133	44	0.0909	0.00359874
GO:0046906	tetrapyrrole binding	Molecular Function	TRINITY_DN23956_c0_g2, TRINITY_DN36297_c0_g2, TRINITY_DN51604_c0_g1, TRINITY_DN5686_c0_g2	4	133	45	0.0889	0.00390631
GO:0048037	obsolete cofactor binding	Molecular Function	TRINITY_DN12954_c0_g1, TRINITY_DN16497_c0_g1, TRINITY_DN19503_c0_g2, TRINITY_DN23956_c0_g2, TRINITY_DN3310_c0_g1, TRINITY_DN36297_c0_g2, TRINITY_DN45886_c0_g2, TRINITY_DN50106_c0_g1, TRINITY_DN51604_c0_g1, TRINITY_DN5686_c0_g2, TRINITY_DN7499_c0_g2	11	133	299	0.0368	0.00391498
GO:0016798	hydrolase activity, acting on glycosyl bonds	Molecular Function	TRINITY_DN11883_c0_g1, TRINITY_DN40452_c0_g1, TRINITY_DN4808_c0_g1, TRINITY_DN79_c0_g1, TRINITY_DN79_c1_g1, TRINITY_DN8162_c0_g1, TRINITY_DN8627_c0_g1	7	133	139	0.0504	0.00391865
GO:0016829	lyase activity	Molecular Function	TRINITY_DN10803_c0_g1, TRINITY_DN12028_c0_g1, TRINITY_DN16497_c0_g1, TRINITY_DN203_c0_g1, TRINITY_DN209_c0_g2, TRINITY_DN262_c0_g1, TRINITY_DN41794_c0_g2	7	133	140	0.05	0.00407637
GO:1990459	transferrin receptor binding	Molecular Function	TRINITY_DN25956_c0_g1, TRINITY_DN50030_c0_g1	2	133	7	0.2857	0.00413887
GO:0051373	FATZ binding	Molecular Function	TRINITY_DN50179_c0_g1, TRINITY_DN8677_c0_g2	2	133	7	0.2857	0.00413887
GO:0036122	BMP binding	Molecular Function	TRINITY_DN25956_c0_g1, TRINITY_DN50179_c0_g1	2	133	7	0.2857	0.00413887
GO:0070405	ammonium ion binding	Molecular Function	TRINITY_DN203_c0_g1, TRINITY_DN41794_c0_g2, TRINITY_DN50037_c0_g1	3	133	23	0.1304	0.00421163
GO:0004568	chitinase activity	Molecular Function	TRINITY_DN4808_c0_g1, TRINITY_DN79_c0_g1, TRINITY_DN79_c1_g1	3	133	23	0.1304	0.00421163
GO:0016836	hydro-lyase activity	Molecular Function	TRINITY_DN12028_c0_g1, TRINITY_DN16497_c0_g1, TRINITY_DN209_c0_g2, TRINITY_DN262_c0_g1	4	133	49	0.0816	0.00531437
GO:0048407	platelet-derived growth factor binding	Molecular Function	TRINITY_DN24483_c0_g2, TRINITY_DN8265_c0_g2	2	133	8	0.25	0.00546648
GO:0004332	fructose-bisphosphate aldolase activity	Molecular Function	TRINITY_DN203_c0_g1, TRINITY_DN41794_c0_g2	2	133	8	0.25	0.00546648
GO:0005200	structural constituent of cytoskeleton	Molecular Function	TRINITY_DN35406_c0_g2, TRINITY_DN3851_c0_g1, TRINITY_DN3851_c0_g2, TRINITY_DN4719_c0_g2, TRINITY_DN543_c3_g1, TRINITY_DN919_c0_g1	6	133	114	0.0526	0.0060309
GO:0004553	hydrolase activity, hydrolyzing O-glycosyl compounds	Molecular Function	TRINITY_DN11883_c0_g1, TRINITY_DN4808_c0_g1, TRINITY_DN79_c0_g1, TRINITY_DN79_c1_g1, TRINITY_DN8162_c0_g1, TRINITY_DN8627_c0_g1	6	133	118	0.0508	0.00711268
GO:0035639	purine ribonucleoside triphosphate binding	Molecular Function	TRINITY_DN11807_c0_g1, TRINITY_DN12180_c0_g1, TRINITY_DN27424_c0_g1, TRINITY_DN33056_c0_g3, TRINITY_DN35829_c0_g1, TRINITY_DN37988_c0_g1, TRINITY_DN436_c0_g1, TRINITY_DN43860_c0_g2, TRINITY_DN4756_c0_g2, TRINITY_DN543_c3_g1, TRINITY_DN6486_c0_g1, TRINITY_DN919_c0_g1, TRINITY_DN9519_c0_g1	13	133	418	0.0311	0.00722866
GO:0005548	phospholipid transporter activity	Molecular Function	TRINITY_DN11807_c0_g1, TRINITY_DN50037_c0_g1, TRINITY_DN8870_c0_g2	3	133	29	0.1034	0.00815992
GO:0004551	dinucleotide phosphatase activity	Molecular Function	TRINITY_DN10007_c0_g1, TRINITY_DN345_c2_g1	2	133	10	0.2	0.00862089
GO:0004089	carbonate dehydratase activity	Molecular Function	TRINITY_DN12028_c0_g1, TRINITY_DN209_c0_g2	2	133	10	0.2	0.00862089
GO:0008061	chitin binding	Molecular Function	TRINITY_DN4808_c0_g1, TRINITY_DN79_c0_g1, TRINITY_DN79_c1_g1	3	133	31	0.0968	0.00983031
GO:0046912	acyltransferase activity, acyl groups converted into alkyl on transfer	Molecular Function	TRINITY_DN35603_c0_g1, TRINITY_DN43860_c0_g2	2	133	11	0.1818	0.0104377
GO:0016151	nickel cation binding	Molecular Function	TRINITY_DN12028_c0_g1, TRINITY_DN3310_c0_g1	2	133	11	0.1818	0.0104377
GO:0016835	carbon-oxygen lyase activity	Molecular Function	TRINITY_DN12028_c0_g1, TRINITY_DN16497_c0_g1, TRINITY_DN209_c0_g2, TRINITY_DN262_c0_g1	4	133	60	0.0667	0.0108337
GO:0016209	antioxidant activity	Molecular Function	TRINITY_DN10803_c0_g1, TRINITY_DN23587_c0_g3, TRINITY_DN31_c0_g1, TRINITY_DN50106_c0_g1, TRINITY_DN8870_c0_g2	5	133	93	0.0538	0.0109562
GO:0046872	metal ion binding	Molecular Function	TRINITY_DN1196_c0_g3, TRINITY_DN12028_c0_g1, TRINITY_DN13224_c0_g1, TRINITY_DN16497_c0_g1, TRINITY_DN178_c0_g1, TRINITY_DN22240_c0_g2, TRINITY_DN23587_c0_g3, TRINITY_DN27424_c0_g1, TRINITY_DN3310_c0_g1, TRINITY_DN35829_c0_g1, TRINITY_DN3989_c0_g2, TRINITY_DN45014_c0_g1, TRINITY_DN463_c0_g1, TRINITY_DN4756_c0_g2, TRINITY_DN50030_c0_g1, TRINITY_DN50106_c0_g1, TRINITY_DN50609_c0_g1, TRINITY_DN6486_c…	19	133	758	0.0251	0.0122835
GO:0005324	long-chain fatty acid transmembrane transporter activity	Molecular Function	TRINITY_DN11807_c0_g1, TRINITY_DN8870_c0_g2	2	133	12	0.1667	0.0124077
GO:0030246	carbohydrate binding	Molecular Function	TRINITY_DN12180_c0_g1, TRINITY_DN12954_c0_g1, TRINITY_DN203_c0_g1, TRINITY_DN41794_c0_g2, TRINITY_DN7499_c0_g2, TRINITY_DN8627_c0_g1	6	133	133	0.0451	0.0124351
GO:0005319	lipid transporter activity	Molecular Function	TRINITY_DN11807_c0_g1, TRINITY_DN50037_c0_g1, TRINITY_DN8567_c0_g1, TRINITY_DN8870_c0_g2	4	133	65	0.0615	0.0142375
GO:1902271	D3 vitamins binding	Molecular Function	TRINITY_DN41442_c0_g1	1	133	1	1	0.0144299
GO:1902118	calcidiol binding	Molecular Function	TRINITY_DN41442_c0_g1	1	133	1	1	0.0144299
GO:0086062	voltage-gated sodium channel activity involved in Purkinje myocyte action potential	Molecular Function	TRINITY_DN29686_c0_g1	1	133	1	1	0.0144299
GO:0086006	voltage-gated sodium channel activity involved in cardiac muscle cell action potential	Molecular Function	TRINITY_DN29686_c0_g1	1	133	1	1	0.0144299
GO:0061609	fructose-1-phosphate aldolase activity	Molecular Function	TRINITY_DN41794_c0_g2	1	133	1	1	0.0144299
GO:0050501	hyaluronan synthase activity	Molecular Function	TRINITY_DN11883_c0_g1	1	133	1	1	0.0144299
GO:0034986	iron chaperone activity	Molecular Function	TRINITY_DN50030_c0_g1	1	133	1	1	0.0144299
GO:0031722	hemoglobin beta binding	Molecular Function	TRINITY_DN8851_c0_g1	1	133	1	1	0.0144299
GO:0031721	hemoglobin alpha binding	Molecular Function	TRINITY_DN8851_c0_g1	1	133	1	1	0.0144299
GO:0030294	receptor signaling protein tyrosine kinase inhibitor activity	Molecular Function	TRINITY_DN51814_c0_g1	1	133	1	1	0.0144299
GO:0017129	triglyceride binding	Molecular Function	TRINITY_DN40512_c0_g1	1	133	1	1	0.0144299
GO:0005550	pheromone binding	Molecular Function	TRINITY_DN18417_c0_g1	1	133	1	1	0.0144299
GO:0005549	odorant binding	Molecular Function	TRINITY_DN18417_c0_g1	1	133	1	1	0.0144299
GO:0005186	pheromone activity	Molecular Function	TRINITY_DN18417_c0_g1	1	133	1	1	0.0144299
GO:0005009	insulin receptor activity	Molecular Function	TRINITY_DN18417_c0_g1	1	133	1	1	0.0144299
GO:0000772	mating pheromone activity	Molecular Function	TRINITY_DN18417_c0_g1	1	133	1	1	0.0144299
GO:0032027	myosin light chain binding	Molecular Function	TRINITY_DN27424_c0_g1, TRINITY_DN9519_c0_g1	2	133	13	0.1538	0.0145263
GO:0016208	AMP binding	Molecular Function	TRINITY_DN12180_c0_g1, TRINITY_DN7499_c0_g2	2	133	13	0.1538	0.0145263
GO:0043177	organic acid binding	Molecular Function	TRINITY_DN10564_c0_g2, TRINITY_DN12954_c0_g1, TRINITY_DN35603_c0_g1, TRINITY_DN50106_c0_g1, TRINITY_DN5686_c0_g2, TRINITY_DN8870_c0_g2	6	133	142	0.0423	0.0167197
GO:0031013	troponin I binding	Molecular Function	TRINITY_DN178_c0_g1, TRINITY_DN4756_c0_g2	2	133	14	0.1429	0.0167887
GO:0016832	aldehyde-lyase activity	Molecular Function	TRINITY_DN203_c0_g1, TRINITY_DN41794_c0_g2	2	133	14	0.1429	0.0167887
GO:0001540	amyloid-beta binding	Molecular Function	TRINITY_DN10560_c0_g1, TRINITY_DN50037_c0_g1, TRINITY_DN5686_c0_g2	3	133	42	0.0714	0.0223908
GO:0097493	structural molecule activity conferring elasticity	Molecular Function	TRINITY_DN20488_c0_g2, TRINITY_DN35406_c0_g2	2	133	17	0.1176	0.0243944
GO:0015248	obsolete sterol transporter activity	Molecular Function	TRINITY_DN50037_c0_g1, TRINITY_DN8567_c0_g1	2	133	17	0.1176	0.0243944
GO:0008395	steroid hydroxylase activity	Molecular Function	TRINITY_DN22240_c0_g2, TRINITY_DN36297_c0_g2	2	133	17	0.1176	0.0243944
GO:0002020	protease binding	Molecular Function	TRINITY_DN12096_c0_g1, TRINITY_DN12179_c0_g3, TRINITY_DN203_c0_g1, TRINITY_DN35829_c0_g1, TRINITY_DN41794_c0_g2	5	133	114	0.0439	0.0244037
GO:0051184	obsolete cofactor transmembrane transporter activity	Molecular Function	TRINITY_DN11807_c0_g1, TRINITY_DN23956_c0_g2	2	133	18	0.1111	0.0271881
GO:1905538	obsolete polysome binding	Molecular Function	TRINITY_DN6334_c0_g1	1	133	2	0.5	0.028653
GO:0098633	collagen fibril binding	Molecular Function	TRINITY_DN6610_c0_g1	1	133	2	0.5	0.028653
GO:0051978	lysophospholipid:sodium symporter activity	Molecular Function	TRINITY_DN8870_c0_g2	1	133	2	0.5	0.028653
GO:0046538	2,3-bisphosphoglycerate-dependent phosphoglycerate mutase activity	Molecular Function	TRINITY_DN45886_c0_g2	1	133	2	0.5	0.028653
GO:0033285	ATPase-coupled monocarboxylic acid transmembrane transporter activity	Molecular Function	TRINITY_DN11807_c0_g1	1	133	2	0.5	0.028653
GO:0033284	ATPase-coupled carboxylic acid transmembrane transporter activity	Molecular Function	TRINITY_DN11807_c0_g1	1	133	2	0.5	0.028653
GO:0033283	ATPase-coupled organic acid transmembrane transporter activity	Molecular Function	TRINITY_DN11807_c0_g1	1	133	2	0.5	0.028653
GO:0032896	palmitoyl-CoA 9-desaturase activity	Molecular Function	TRINITY_DN45014_c0_g1	1	133	2	0.5	0.028653
GO:0030492	hemoglobin binding	Molecular Function	TRINITY_DN8851_c0_g1	1	133	2	0.5	0.028653
GO:0015432	ABC-type bile acid transporter activity	Molecular Function	TRINITY_DN11807_c0_g1	1	133	2	0.5	0.028653
GO:0005344	oxygen carrier activity	Molecular Function	TRINITY_DN8851_c0_g1	1	133	2	0.5	0.028653
GO:0004619	phosphoglycerate mutase activity	Molecular Function	TRINITY_DN45886_c0_g2	1	133	2	0.5	0.028653
GO:0004616	decarboxylating	Molecular Function	TRINITY_DN12954_c0_g1	1	133	2	0.5	0.028653
GO:0004421	hydroxymethylglutaryl-CoA synthase activity	Molecular Function	TRINITY_DN35603_c0_g1	1	133	2	0.5	0.028653
GO:0004415	hyalurononglucosaminidase activity	Molecular Function	TRINITY_DN11883_c0_g1	1	133	2	0.5	0.028653
GO:0004019	adenylosuccinate synthase activity	Molecular Function	TRINITY_DN37988_c0_g1	1	133	2	0.5	0.028653
GO:0003872	6-phosphofructokinase activity	Molecular Function	TRINITY_DN12180_c0_g1	1	133	2	0.5	0.028653
GO:0048306	calcium-dependent protein binding	Molecular Function	TRINITY_DN178_c0_g1, TRINITY_DN463_c0_g1, TRINITY_DN4756_c0_g2, TRINITY_DN9672_c0_g2	4	133	82	0.0488	0.0305448
GO:0140104	molecular carrier activity	Molecular Function	TRINITY_DN50030_c0_g1, TRINITY_DN8851_c0_g1	2	133	20	0.1	0.0331379
GO:0015929	hexosaminidase activity	Molecular Function	TRINITY_DN11883_c0_g1, TRINITY_DN8627_c0_g1	2	133	20	0.1	0.0331379
GO:0005506	iron ion binding	Molecular Function	TRINITY_DN16497_c0_g1, TRINITY_DN22240_c0_g2, TRINITY_DN45014_c0_g1, TRINITY_DN50030_c0_g1	4	133	85	0.0471	0.034225
GO:0099106	ion channel regulator activity	Molecular Function	TRINITY_DN29686_c0_g1, TRINITY_DN46055_c0_g1, TRINITY_DN9672_c0_g2	3	133	52	0.0577	0.038875
GO:0003785	actin monomer binding	Molecular Function	TRINITY_DN4756_c0_g2, TRINITY_DN8267_c0_g2	2	133	22	0.0909	0.0395446
GO:0080007	NADH	Molecular Function	TRINITY_DN21620_c0_g1	1	133	3	0.3333	0.0426725
GO:0070653	high-density lipoprotein particle receptor binding	Molecular Function	TRINITY_DN50037_c0_g1	1	133	3	0.3333	0.0426725
GO:0051903	P	Molecular Function	TRINITY_DN21620_c0_g1	1	133	3	0.3333	0.0426725
GO:0046623	sphingolipid floppase activity	Molecular Function	TRINITY_DN11807_c0_g1	1	133	3	0.3333	0.0426725
GO:0042937	tripeptide transmembrane transporter activity	Molecular Function	TRINITY_DN11807_c0_g1	1	133	3	0.3333	0.0426725
GO:0034634	glutathione transmembrane transporter activity	Molecular Function	TRINITY_DN11807_c0_g1	1	133	3	0.3333	0.0426725
GO:0018833	DDT-dehydrochlorinase activity	Molecular Function	TRINITY_DN10803_c0_g1	1	133	3	0.3333	0.0426725
GO:0016848	carbon-halide lyase activity	Molecular Function	TRINITY_DN10803_c0_g1	1	133	3	0.3333	0.0426725
GO:0015431	ABC-type glutathione S-conjugate transporter activity	Molecular Function	TRINITY_DN11807_c0_g1	1	133	3	0.3333	0.0426725
GO:0015420	ABC-type vitamin B12 transporter activity	Molecular Function	TRINITY_DN11807_c0_g1	1	133	3	0.3333	0.0426725
GO:0015232	heme transmembrane transporter activity	Molecular Function	TRINITY_DN23956_c0_g2	1	133	3	0.3333	0.0426725
GO:0015207	adenine transmembrane transporter activity	Molecular Function	TRINITY_DN2349_c0_g1	1	133	3	0.3333	0.0426725
GO:0008184	glycogen phosphorylase activity	Molecular Function	TRINITY_DN7499_c0_g2	1	133	3	0.3333	0.0426725
GO:0005499	vitamin D binding	Molecular Function	TRINITY_DN41442_c0_g1	1	133	3	0.3333	0.0426725
GO:0004552	NAD+	Molecular Function	TRINITY_DN21620_c0_g1	1	133	3	0.3333	0.0426725
GO:0003878	ATP citrate synthase activity	Molecular Function	TRINITY_DN43860_c0_g2	1	133	3	0.3333	0.0426725
GO:0003868	4-hydroxyphenylpyruvate dioxygenase activity	Molecular Function	TRINITY_DN41634_c0_g2	1	133	3	0.3333	0.0426725
GO:0004860	protein kinase inhibitor activity	Molecular Function	TRINITY_DN10560_c0_g1, TRINITY_DN51814_c0_g1, TRINITY_DN6610_c0_g1	3	133	55	0.0545	0.0447476
GO:0019210	kinase inhibitor activity	Molecular Function	TRINITY_DN10560_c0_g1, TRINITY_DN51814_c0_g1, TRINITY_DN6610_c0_g1	3	133	57	0.0526	0.0488937
GO:0015485	cholesterol binding	Molecular Function	TRINITY_DN50037_c0_g1, TRINITY_DN8567_c0_g1	2	133	25	0.08	0.0499446
GO:0008198	ferrous iron binding	Molecular Function	TRINITY_DN16497_c0_g1, TRINITY_DN50030_c0_g1	2	133	25	0.08	0.0499446
Juv_8 vs Juv_c
GO_ID	GO_Term	GO_Category	IDs	Number of genes	Total Significant ID Number	Background ID Number	Rich.Factor	P.value
GO:0008202	steroid metabolic process	Biological Process	TRINITY_DN22240_c0_g2, TRINITY_DN36297_c0_g2, TRINITY_DN41442_c0_g1, TRINITY_DN50037_c0_g1, TRINITY_DN50106_c0_g1	5	15	163	0.0307	4.23346e-06
GO:0031667	response to nutrient levels	Biological Process	TRINITY_DN18417_c0_g1, TRINITY_DN22240_c0_g2, TRINITY_DN41442_c0_g1, TRINITY_DN41794_c0_g2, TRINITY_DN50037_c0_g1, TRINITY_DN50106_c0_g1, TRINITY_DN5711_c0_g3	7	15	558	0.0125	1.20551e-05
GO:0009991	obsolete response to extracellular stimulus	Biological Process	TRINITY_DN18417_c0_g1, TRINITY_DN22240_c0_g2, TRINITY_DN41442_c0_g1, TRINITY_DN41794_c0_g2, TRINITY_DN50037_c0_g1, TRINITY_DN50106_c0_g1, TRINITY_DN5711_c0_g3	7	15	580	0.0121	1.555e-05
GO:0002576	platelet degranulation	Biological Process	TRINITY_DN12096_c0_g1, TRINITY_DN50037_c0_g1, TRINITY_DN50106_c0_g1, TRINITY_DN51814_c0_g1	4	15	103	0.0388	1.82653e-05
GO:0034375	high-density lipoprotein particle remodeling	Biological Process	TRINITY_DN50037_c0_g1, TRINITY_DN50106_c0_g1	2	15	9	0.2222	8.84157e-05
GO:0010035	obsolete response to inorganic substance	Biological Process	TRINITY_DN12096_c0_g1, TRINITY_DN22240_c0_g2, TRINITY_DN36297_c0_g2, TRINITY_DN41794_c0_g2, TRINITY_DN50106_c0_g1, TRINITY_DN5711_c0_g3	6	15	524	0.0115	0.000105624
GO:0016098	monoterpenoid metabolic process	Biological Process	TRINITY_DN22240_c0_g2, TRINITY_DN36297_c0_g2	2	15	10	0.2	0.000110416
GO:0034368	protein-lipid complex remodeling	Biological Process	TRINITY_DN50037_c0_g1, TRINITY_DN50106_c0_g1	2	15	10	0.2	0.000110416
GO:0034369	plasma lipoprotein particle remodeling	Biological Process	TRINITY_DN50037_c0_g1, TRINITY_DN50106_c0_g1	2	15	10	0.2	0.000110416
GO:0006721	terpenoid metabolic process	Biological Process	TRINITY_DN22240_c0_g2, TRINITY_DN36297_c0_g2, TRINITY_DN50037_c0_g1	3	15	71	0.0423	0.000186513
GO:0042448	progesterone metabolic process	Biological Process	TRINITY_DN22240_c0_g2, TRINITY_DN50106_c0_g1	2	15	14	0.1429	0.000222447
GO:0034367	protein-containing complex remodeling	Biological Process	TRINITY_DN50037_c0_g1, TRINITY_DN50106_c0_g1	2	15	15	0.1333	0.000256428
GO:0042359	vitamin D metabolic process	Biological Process	TRINITY_DN22240_c0_g2, TRINITY_DN41442_c0_g1	2	15	16	0.125	0.000292785
GO:0033993	response to lipid	Biological Process	TRINITY_DN12096_c0_g1, TRINITY_DN18417_c0_g1, TRINITY_DN22240_c0_g2, TRINITY_DN41442_c0_g1, TRINITY_DN41794_c0_g2, TRINITY_DN50106_c0_g1	6	15	634	0.0095	0.000302438
GO:0006720	isoprenoid metabolic process	Biological Process	TRINITY_DN22240_c0_g2, TRINITY_DN36297_c0_g2, TRINITY_DN50037_c0_g1	3	15	86	0.0349	0.000329097
GO:0043687	post-translational protein modification	Biological Process	TRINITY_DN12096_c0_g1, TRINITY_DN50037_c0_g1, TRINITY_DN50106_c0_g1, TRINITY_DN51814_c0_g1	4	15	238	0.0168	0.000472806
GO:0008207	C21-steroid hormone metabolic process	Biological Process	TRINITY_DN22240_c0_g2, TRINITY_DN50106_c0_g1	2	15	21	0.0952	0.00050997
GO:0042759	long-chain fatty acid biosynthetic process	Biological Process	TRINITY_DN22240_c0_g2, TRINITY_DN36297_c0_g2	2	15	22	0.0909	0.00056044
GO:0051180	vitamin transport	Biological Process	TRINITY_DN41442_c0_g1, TRINITY_DN50037_c0_g1	2	15	24	0.0833	0.000668359
GO:0007584	response to nutrient	Biological Process	TRINITY_DN22240_c0_g2, TRINITY_DN50037_c0_g1, TRINITY_DN50106_c0_g1, TRINITY_DN5711_c0_g3	4	15	264	0.0152	0.000699774
GO:0010033	obsolete response to organic substance	Biological Process	TRINITY_DN12096_c0_g1, TRINITY_DN18417_c0_g1, TRINITY_DN22240_c0_g2, TRINITY_DN36297_c0_g2, TRINITY_DN41442_c0_g1, TRINITY_DN41794_c0_g2, TRINITY_DN50106_c0_g1, TRINITY_DN51814_c0_g1, TRINITY_DN5711_c0_g3	9	15	1826	0.0049	0.000721609
GO:0009725	response to hormone	Biological Process	TRINITY_DN12096_c0_g1, TRINITY_DN18417_c0_g1, TRINITY_DN22240_c0_g2, TRINITY_DN41442_c0_g1, TRINITY_DN41794_c0_g2, TRINITY_DN51814_c0_g1	6	15	750	0.008	0.000750847
GO:1901700	response to oxygen-containing compound	Biological Process	TRINITY_DN12096_c0_g1, TRINITY_DN18417_c0_g1, TRINITY_DN36297_c0_g2, TRINITY_DN41442_c0_g1, TRINITY_DN41794_c0_g2, TRINITY_DN51814_c0_g1, TRINITY_DN5711_c0_g3	7	15	1079	0.0065	0.000811612
GO:0006898	receptor-mediated endocytosis	Biological Process	TRINITY_DN23956_c0_g2, TRINITY_DN50037_c0_g1, TRINITY_DN50106_c0_g1	3	15	123	0.0244	0.000938517
GO:0001101	response to acid chemical	Biological Process	TRINITY_DN12096_c0_g1, TRINITY_DN36297_c0_g2, TRINITY_DN41794_c0_g2, TRINITY_DN5711_c0_g3	4	15	293	0.0137	0.00103467
GO:0044283	small molecule biosynthetic process	Biological Process	TRINITY_DN10007_c0_g1, TRINITY_DN22240_c0_g2, TRINITY_DN36297_c0_g2, TRINITY_DN41794_c0_g2, TRINITY_DN50037_c0_g1	5	15	521	0.0096	0.00105825
GO:0010243	response to organonitrogen compound	Biological Process	TRINITY_DN12096_c0_g1, TRINITY_DN18417_c0_g1, TRINITY_DN36297_c0_g2, TRINITY_DN41794_c0_g2, TRINITY_DN51814_c0_g1, TRINITY_DN5711_c0_g3	6	15	804	0.0075	0.00108754
GO:0006775	fat-soluble vitamin metabolic process	Biological Process	TRINITY_DN22240_c0_g2, TRINITY_DN41442_c0_g1	2	15	31	0.0645	0.00111865
GO:0014070	response to organic cyclic compound	Biological Process	TRINITY_DN12096_c0_g1, TRINITY_DN18417_c0_g1, TRINITY_DN22240_c0_g2, TRINITY_DN41442_c0_g1, TRINITY_DN41794_c0_g2, TRINITY_DN5711_c0_g3	6	15	809	0.0074	0.00112387
GO:1901698	response to nitrogen compound	Biological Process	TRINITY_DN12096_c0_g1, TRINITY_DN18417_c0_g1, TRINITY_DN36297_c0_g2, TRINITY_DN41794_c0_g2, TRINITY_DN51814_c0_g1, TRINITY_DN5711_c0_g3	6	15	813	0.0074	0.00115361
GO:0009605	response to external stimulus	Biological Process	TRINITY_DN12096_c0_g1, TRINITY_DN18417_c0_g1, TRINITY_DN22240_c0_g2, TRINITY_DN41442_c0_g1, TRINITY_DN41794_c0_g2, TRINITY_DN50037_c0_g1, TRINITY_DN50106_c0_g1, TRINITY_DN5711_c0_g3	8	15	1523	0.0053	0.00117347
GO:0042445	hormone metabolic process	Biological Process	TRINITY_DN22240_c0_g2, TRINITY_DN50037_c0_g1, TRINITY_DN50106_c0_g1	3	15	136	0.0221	0.00125556
GO:0010817	regulation of hormone levels	Biological Process	TRINITY_DN18417_c0_g1, TRINITY_DN22240_c0_g2, TRINITY_DN50037_c0_g1, TRINITY_DN50106_c0_g1	4	15	312	0.0128	0.00130765
GO:0042221	response to chemical	Biological Process	TRINITY_DN12096_c0_g1, TRINITY_DN18417_c0_g1, TRINITY_DN22240_c0_g2, TRINITY_DN36297_c0_g2, TRINITY_DN41442_c0_g1, TRINITY_DN41794_c0_g2, TRINITY_DN50037_c0_g1, TRINITY_DN50106_c0_g1, TRINITY_DN51814_c0_g1, TRINITY_DN5711_c0_g3	10	15	2477	0.004	0.00145449
GO:0032869	cellular response to insulin stimulus	Biological Process	TRINITY_DN18417_c0_g1, TRINITY_DN41794_c0_g2, TRINITY_DN51814_c0_g1	3	15	144	0.0208	0.00148062
GO:0045187	regulation of circadian sleep/wake cycle, sleep	Biological Process	TRINITY_DN50106_c0_g1, TRINITY_DN5711_c0_g3	2	15	37	0.0541	0.00159319
GO:0001897	symbiont-mediated cytolysis of host cell	Biological Process	TRINITY_DN50106_c0_g1	1	15	1	1	0.00162743
GO:0018910	benzene metabolic process	Biological Process	TRINITY_DN36297_c0_g2	1	15	1	1	0.00162743
GO:0019836	hemolysis by symbiont of host erythrocytes	Biological Process	TRINITY_DN50106_c0_g1	1	15	1	1	0.00162743
GO:0043327	chemotaxis to cAMP	Biological Process	TRINITY_DN5711_c0_g3	1	15	1	1	0.00162743
GO:0044179	hemolysis in another organism	Biological Process	TRINITY_DN50106_c0_g1	1	15	1	1	0.00162743
GO:0046010	positive regulation of circadian sleep/wake cycle, non-REM sleep	Biological Process	TRINITY_DN50106_c0_g1	1	15	1	1	0.00162743
GO:0070781	response to biotin	Biological Process	TRINITY_DN5711_c0_g3	1	15	1	1	0.00162743
GO:0071240	cellular response to food	Biological Process	TRINITY_DN18417_c0_g1	1	15	1	1	0.00162743
GO:1900003	regulation of serine-type endopeptidase activity	Biological Process	TRINITY_DN12096_c0_g1	1	15	1	1	0.00162743
GO:1900004	negative regulation of serine-type endopeptidase activity	Biological Process	TRINITY_DN12096_c0_g1	1	15	1	1	0.00162743
GO:1902571	regulation of serine-type peptidase activity	Biological Process	TRINITY_DN12096_c0_g1	1	15	1	1	0.00162743
GO:1902572	negative regulation of serine-type peptidase activity	Biological Process	TRINITY_DN12096_c0_g1	1	15	1	1	0.00162743
GO:0052331	obsolete hemolysis in other organism involved in symbiotic interaction	Biological Process	TRINITY_DN50106_c0_g1	1	15	1	1	0.00162743
GO:0043434	response to peptide hormone	Biological Process	TRINITY_DN12096_c0_g1, TRINITY_DN18417_c0_g1, TRINITY_DN41794_c0_g2, TRINITY_DN51814_c0_g1	4	15	334	0.012	0.00168322
GO:1901652	response to peptide	Biological Process	TRINITY_DN12096_c0_g1, TRINITY_DN18417_c0_g1, TRINITY_DN41794_c0_g2, TRINITY_DN51814_c0_g1	4	15	342	0.0117	0.00183683
GO:0042749	regulation of circadian sleep/wake cycle	Biological Process	TRINITY_DN50106_c0_g1, TRINITY_DN5711_c0_g3	2	15	40	0.05	0.00186065
GO:0071827	plasma lipoprotein particle organization	Biological Process	TRINITY_DN50037_c0_g1, TRINITY_DN50106_c0_g1	2	15	45	0.0444	0.00235052
GO:0051336	regulation of hydrolase activity	Biological Process	TRINITY_DN12096_c0_g1, TRINITY_DN41794_c0_g2, TRINITY_DN50037_c0_g1, TRINITY_DN51814_c0_g1, TRINITY_DN5711_c0_g3	5	15	625	0.008	0.00239202
GO:0072330	monocarboxylic acid biosynthetic process	Biological Process	TRINITY_DN22240_c0_g2, TRINITY_DN36297_c0_g2, TRINITY_DN41794_c0_g2	3	15	173	0.0173	0.00250427
GO:0006897	endocytosis	Biological Process	TRINITY_DN23956_c0_g2, TRINITY_DN50037_c0_g1, TRINITY_DN50106_c0_g1, TRINITY_DN51814_c0_g1	4	15	377	0.0106	0.00262583
GO:0010038	response to metal ion	Biological Process	TRINITY_DN12096_c0_g1, TRINITY_DN22240_c0_g2, TRINITY_DN41794_c0_g2, TRINITY_DN50106_c0_g1	4	15	377	0.0106	0.00262583
GO:0098657	import into cell	Biological Process	TRINITY_DN23956_c0_g2, TRINITY_DN50037_c0_g1, TRINITY_DN50106_c0_g1, TRINITY_DN51814_c0_g1	4	15	388	0.0103	0.00291592
GO:0071825	protein-lipid complex organization	Biological Process	TRINITY_DN50037_c0_g1, TRINITY_DN50106_c0_g1	2	15	51	0.0392	0.00301017
GO:0006001	fructose catabolic process	Biological Process	TRINITY_DN41794_c0_g2	1	15	2	0.5	0.00325238
GO:0008211	glucocorticoid metabolic process	Biological Process	TRINITY_DN50037_c0_g1	1	15	2	0.5	0.00325238
GO:0018885	carbon tetrachloride metabolic process	Biological Process	TRINITY_DN36297_c0_g2	1	15	2	0.5	0.00325238
GO:0031649	heat generation	Biological Process	TRINITY_DN18417_c0_g1	1	15	2	0.5	0.00325238
GO:0033986	response to methanol	Biological Process	TRINITY_DN12096_c0_g1	1	15	2	0.5	0.00325238
GO:0042197	halogenated hydrocarbon metabolic process	Biological Process	TRINITY_DN36297_c0_g2	1	15	2	0.5	0.00325238
GO:0046687	response to chromate	Biological Process	TRINITY_DN12096_c0_g1	1	15	2	0.5	0.00325238
GO:0051715	cytolysis in another organism	Biological Process	TRINITY_DN50106_c0_g1	1	15	2	0.5	0.00325238
GO:0060354	negative regulation of cell adhesion molecule production	Biological Process	TRINITY_DN50037_c0_g1	1	15	2	0.5	0.00325238
GO:0061624	fructose catabolic process to hydroxyacetone phosphate and glyceraldehyde-3-phosphate	Biological Process	TRINITY_DN41794_c0_g2	1	15	2	0.5	0.00325238
GO:0061625	glycolytic process through fructose-1-phosphate	Biological Process	TRINITY_DN41794_c0_g2	1	15	2	0.5	0.00325238
GO:1901246	regulation of lung ciliated cell differentiation	Biological Process	TRINITY_DN50037_c0_g1	1	15	2	0.5	0.00325238
GO:1901247	negative regulation of lung ciliated cell differentiation	Biological Process	TRINITY_DN50037_c0_g1	1	15	2	0.5	0.00325238
GO:0051801	obsolete cytolysis in other organism involved in symbiotic interaction	Biological Process	TRINITY_DN50106_c0_g1	1	15	2	0.5	0.00325238
GO:0032868	response to insulin	Biological Process	TRINITY_DN18417_c0_g1, TRINITY_DN41794_c0_g2, TRINITY_DN51814_c0_g1	3	15	193	0.0155	0.00341574
GO:0071375	cellular response to peptide hormone stimulus	Biological Process	TRINITY_DN18417_c0_g1, TRINITY_DN41794_c0_g2, TRINITY_DN51814_c0_g1	3	15	193	0.0155	0.00341574
GO:0006629	lipid metabolic process	Biological Process	TRINITY_DN22240_c0_g2, TRINITY_DN36297_c0_g2, TRINITY_DN41442_c0_g1, TRINITY_DN50037_c0_g1, TRINITY_DN50106_c0_g1	5	15	692	0.0072	0.00374187
GO:0001959	regulation of cytokine-mediated signaling pathway	Biological Process	TRINITY_DN23956_c0_g2, TRINITY_DN50037_c0_g1	2	15	58	0.0345	0.00387703
GO:0050709	negative regulation of protein secretion	Biological Process	TRINITY_DN18417_c0_g1, TRINITY_DN50037_c0_g1	2	15	58	0.0345	0.00387703
GO:0060759	regulation of response to cytokine stimulus	Biological Process	TRINITY_DN23956_c0_g2, TRINITY_DN50037_c0_g1	2	15	60	0.0333	0.00414366
GO:0009719	response to endogenous stimulus	Biological Process	TRINITY_DN12096_c0_g1, TRINITY_DN18417_c0_g1, TRINITY_DN22240_c0_g2, TRINITY_DN41442_c0_g1, TRINITY_DN41794_c0_g2, TRINITY_DN51814_c0_g1	6	15	1066	0.0056	0.00468823
GO:0002792	negative regulation of peptide secretion	Biological Process	TRINITY_DN18417_c0_g1, TRINITY_DN50037_c0_g1	2	15	65	0.0308	0.00484659
GO:1901653	cellular response to peptide	Biological Process	TRINITY_DN18417_c0_g1, TRINITY_DN41794_c0_g2, TRINITY_DN51814_c0_g1	3	15	219	0.0137	0.0048739
GO:0002923	regulation of humoral immune response mediated by circulating immunoglobulin	Biological Process	TRINITY_DN23956_c0_g2	1	15	3	0.3333	0.00487487
GO:0002925	positive regulation of humoral immune response mediated by circulating immunoglobulin	Biological Process	TRINITY_DN23956_c0_g2	1	15	3	0.3333	0.00487487
GO:0010901	regulation of very-low-density lipoprotein particle remodeling	Biological Process	TRINITY_DN50037_c0_g1	1	15	3	0.3333	0.00487487
GO:0010903	negative regulation of very-low-density lipoprotein particle remodeling	Biological Process	TRINITY_DN50037_c0_g1	1	15	3	0.3333	0.00487487
GO:0015886	heme transport	Biological Process	TRINITY_DN23956_c0_g2	1	15	3	0.3333	0.00487487
GO:0015967	diadenosine tetraphosphate catabolic process	Biological Process	TRINITY_DN10007_c0_g1	1	15	3	0.3333	0.00487487
GO:0034115	negative regulation of heterotypic cell-cell adhesion	Biological Process	TRINITY_DN50037_c0_g1	1	15	3	0.3333	0.00487487
GO:0035376	sterol import	Biological Process	TRINITY_DN50037_c0_g1	1	15	3	0.3333	0.00487487
GO:0045188	regulation of circadian sleep/wake cycle, non-REM sleep	Biological Process	TRINITY_DN50106_c0_g1	1	15	3	0.3333	0.00487487
GO:0060332	positive regulation of response to type II interferon	Biological Process	TRINITY_DN23956_c0_g2	1	15	3	0.3333	0.00487487
GO:0060335	positive regulation of type II interferon-mediated signaling pathway	Biological Process	TRINITY_DN23956_c0_g2	1	15	3	0.3333	0.00487487
GO:0070508	cholesterol import	Biological Process	TRINITY_DN50037_c0_g1	1	15	3	0.3333	0.00487487
GO:1901678	iron coordination entity transport	Biological Process	TRINITY_DN23956_c0_g2	1	15	3	0.3333	0.00487487
GO:0044281	small molecule metabolic process	Biological Process	TRINITY_DN10007_c0_g1, TRINITY_DN22240_c0_g2, TRINITY_DN36297_c0_g2, TRINITY_DN41442_c0_g1, TRINITY_DN41794_c0_g2, TRINITY_DN50037_c0_g1, TRINITY_DN50106_c0_g1	7	15	1477	0.0047	0.00524136
GO:0051346	negative regulation of hydrolase activity	Biological Process	TRINITY_DN12096_c0_g1, TRINITY_DN50037_c0_g1, TRINITY_DN51814_c0_g1	3	15	229	0.0131	0.00552143
GO:0046031	ADP metabolic process	Biological Process	TRINITY_DN10007_c0_g1, TRINITY_DN41794_c0_g2	2	15	72	0.0278	0.00591671
GO:0097006	regulation of plasma lipoprotein particle levels	Biological Process	TRINITY_DN50037_c0_g1, TRINITY_DN50106_c0_g1	2	15	72	0.0278	0.00591671
GO:1902652	secondary alcohol metabolic process	Biological Process	TRINITY_DN22240_c0_g2, TRINITY_DN50037_c0_g1	2	15	72	0.0278	0.00591671
GO:0019373	epoxygenase P450 pathway	Biological Process	TRINITY_DN36297_c0_g2	1	15	4	0.25	0.00649489
GO:0019835	cytolysis	Biological Process	TRINITY_DN50106_c0_g1	1	15	4	0.25	0.00649489
GO:0030300	regulation of intestinal cholesterol absorption	Biological Process	TRINITY_DN50037_c0_g1	1	15	4	0.25	0.00649489
GO:0034014	response to triglyceride	Biological Process	TRINITY_DN12096_c0_g1	1	15	4	0.25	0.00649489
GO:0051006	positive regulation of lipoprotein lipase activity	Biological Process	TRINITY_DN50037_c0_g1	1	15	4	0.25	0.00649489
GO:0046903	secretion	Biological Process	TRINITY_DN12096_c0_g1, TRINITY_DN41442_c0_g1, TRINITY_DN50037_c0_g1, TRINITY_DN50106_c0_g1, TRINITY_DN51814_c0_g1	5	15	795	0.0063	0.00680351
GO:0001676	long-chain fatty acid metabolic process	Biological Process	TRINITY_DN22240_c0_g2, TRINITY_DN36297_c0_g2	2	15	81	0.0247	0.00743698
GO:0055114	obsolete oxidation-reduction process	Biological Process	TRINITY_DN18417_c0_g1, TRINITY_DN22240_c0_g2, TRINITY_DN36297_c0_g2, TRINITY_DN41794_c0_g2, TRINITY_DN50037_c0_g1	5	15	816	0.0061	0.00759969
GO:0006633	fatty acid biosynthetic process	Biological Process	TRINITY_DN22240_c0_g2, TRINITY_DN36297_c0_g2	2	15	82	0.0244	0.00761576
GO:0002700	regulation of production of molecular mediator of immune response	Biological Process	TRINITY_DN23956_c0_g2, TRINITY_DN50037_c0_g1	2	15	83	0.0241	0.00779649
GO:1903531	negative regulation of secretion by cell	Biological Process	TRINITY_DN18417_c0_g1, TRINITY_DN50037_c0_g1	2	15	83	0.0241	0.00779649
GO:0009135	purine nucleoside diphosphate metabolic process	Biological Process	TRINITY_DN10007_c0_g1, TRINITY_DN41794_c0_g2	2	15	84	0.0238	0.00797916
GO:0009179	purine ribonucleoside diphosphate metabolic process	Biological Process	TRINITY_DN10007_c0_g1, TRINITY_DN41794_c0_g2	2	15	84	0.0238	0.00797916
GO:0031668	obsolete cellular response to extracellular stimulus	Biological Process	TRINITY_DN18417_c0_g1, TRINITY_DN41794_c0_g2, TRINITY_DN50106_c0_g1	3	15	262	0.0115	0.00801868
GO:0042594	response to starvation	Biological Process	TRINITY_DN18417_c0_g1, TRINITY_DN41794_c0_g2, TRINITY_DN50106_c0_g1	3	15	262	0.0115	0.00801868
GO:0001907	symbiont-mediated killing of host cell	Biological Process	TRINITY_DN50106_c0_g1	1	15	5	0.2	0.00811245
GO:0010193	response to ozone	Biological Process	TRINITY_DN36297_c0_g2	1	15	5	0.2	0.00811245
GO:0015961	diadenosine polyphosphate catabolic process	Biological Process	TRINITY_DN10007_c0_g1	1	15	5	0.2	0.00811245
GO:0030502	negative regulation of bone mineralization	Biological Process	TRINITY_DN51814_c0_g1	1	15	5	0.2	0.00811245
GO:0034372	very-low-density lipoprotein particle remodeling	Biological Process	TRINITY_DN50037_c0_g1	1	15	5	0.2	0.00811245
GO:0070070	proton-transporting V-type ATPase complex assembly	Biological Process	TRINITY_DN41794_c0_g2	1	15	5	0.2	0.00811245
GO:0070072	vacuolar proton-transporting V-type ATPase complex assembly	Biological Process	TRINITY_DN41794_c0_g2	1	15	5	0.2	0.00811245
GO:0070168	negative regulation of biomineral tissue development	Biological Process	TRINITY_DN51814_c0_g1	1	15	5	0.2	0.00811245
GO:0070541	response to platinum ion	Biological Process	TRINITY_DN50106_c0_g1	1	15	5	0.2	0.00811245
GO:0070587	regulation of cell-cell adhesion involved in gastrulation	Biological Process	TRINITY_DN50037_c0_g1	1	15	5	0.2	0.00811245
GO:0006641	triglyceride metabolic process	Biological Process	TRINITY_DN36297_c0_g2, TRINITY_DN50037_c0_g1	2	15	86	0.0233	0.00835031
GO:0009185	ribonucleoside diphosphate metabolic process	Biological Process	TRINITY_DN10007_c0_g1, TRINITY_DN41794_c0_g2	2	15	86	0.0233	0.00835031
GO:0006950	response to stress	Biological Process	TRINITY_DN12096_c0_g1, TRINITY_DN18417_c0_g1, TRINITY_DN36297_c0_g2, TRINITY_DN41794_c0_g2, TRINITY_DN50037_c0_g1, TRINITY_DN50106_c0_g1, TRINITY_DN51814_c0_g1, TRINITY_DN5711_c0_g3	8	15	2076	0.0039	0.00902713
GO:0050730	regulation of peptidyl-tyrosine phosphorylation	Biological Process	TRINITY_DN23956_c0_g2, TRINITY_DN51814_c0_g1	2	15	90	0.0222	0.00911566
GO:0009132	nucleoside diphosphate metabolic process	Biological Process	TRINITY_DN10007_c0_g1, TRINITY_DN41794_c0_g2	2	15	91	0.022	0.00931178
GO:1904950	negative regulation of establishment of protein localization	Biological Process	TRINITY_DN18417_c0_g1, TRINITY_DN50037_c0_g1	2	15	91	0.022	0.00931178
GO:0006694	steroid biosynthetic process	Biological Process	TRINITY_DN22240_c0_g2, TRINITY_DN50037_c0_g1	2	15	92	0.0217	0.00950978
GO:0042752	regulation of circadian rhythm	Biological Process	TRINITY_DN50106_c0_g1, TRINITY_DN5711_c0_g3	2	15	92	0.0217	0.00950978
GO:0034370	triglyceride-rich lipoprotein particle remodeling	Biological Process	TRINITY_DN50037_c0_g1	1	15	6	0.1667	0.00972755
GO:0034371	chylomicron remodeling	Biological Process	TRINITY_DN50037_c0_g1	1	15	6	0.1667	0.00972755
GO:0034384	high-density lipoprotein particle clearance	Biological Process	TRINITY_DN50037_c0_g1	1	15	6	0.1667	0.00972755
GO:0045721	negative regulation of gluconeogenesis	Biological Process	TRINITY_DN18417_c0_g1	1	15	6	0.1667	0.00972755
GO:0051659	maintenance of mitochondrion location	Biological Process	TRINITY_DN50106_c0_g1	1	15	6	0.1667	0.00972755
GO:0060353	regulation of cell adhesion molecule production	Biological Process	TRINITY_DN50037_c0_g1	1	15	6	0.1667	0.00972755
GO:1904478	regulation of intestinal absorption	Biological Process	TRINITY_DN50037_c0_g1	1	15	6	0.1667	0.00972755
GO:1904729	regulation of intestinal lipid absorption	Biological Process	TRINITY_DN50037_c0_g1	1	15	6	0.1667	0.00972755
GO:0010873	obsolete positive regulation of cholesterol esterification	Biological Process	TRINITY_DN50037_c0_g1	1	15	6	0.1667	0.00972755
GO:0044764	obsolete multi-organism cellular process	Biological Process	TRINITY_DN50106_c0_g1	1	15	6	0.1667	0.00972755
GO:0016053	organic acid biosynthetic process	Biological Process	TRINITY_DN22240_c0_g2, TRINITY_DN36297_c0_g2, TRINITY_DN41794_c0_g2	3	15	282	0.0106	0.00981233
GO:0046394	carboxylic acid biosynthetic process	Biological Process	TRINITY_DN22240_c0_g2, TRINITY_DN36297_c0_g2, TRINITY_DN41794_c0_g2	3	15	282	0.0106	0.00981233
GO:1901615	organic hydroxy compound metabolic process	Biological Process	TRINITY_DN22240_c0_g2, TRINITY_DN41442_c0_g1, TRINITY_DN50037_c0_g1	3	15	285	0.0105	0.0101002
GO:0031100	animal organ regeneration	Biological Process	TRINITY_DN50037_c0_g1, TRINITY_DN51814_c0_g1	2	15	95	0.0211	0.0101151
GO:0051224	negative regulation of protein transport	Biological Process	TRINITY_DN18417_c0_g1, TRINITY_DN50037_c0_g1	2	15	95	0.0211	0.0101151
GO:0006805	xenobiotic metabolic process	Biological Process	TRINITY_DN22240_c0_g2, TRINITY_DN36297_c0_g2	2	15	97	0.0206	0.0105281
GO:0042180	cellular ketone metabolic process	Biological Process	TRINITY_DN22240_c0_g2, TRINITY_DN50106_c0_g1	2	15	97	0.0206	0.0105281
GO:0046165	alcohol biosynthetic process	Biological Process	TRINITY_DN22240_c0_g2, TRINITY_DN50037_c0_g1	2	15	97	0.0206	0.0105281
GO:0062013	positive regulation of small molecule metabolic process	Biological Process	TRINITY_DN18417_c0_g1, TRINITY_DN50037_c0_g1	2	15	99	0.0202	0.0109484
GO:0071496	cellular response to external stimulus	Biological Process	TRINITY_DN18417_c0_g1, TRINITY_DN41794_c0_g2, TRINITY_DN50106_c0_g1	3	15	294	0.0102	0.0109936
GO:0015965	diadenosine tetraphosphate metabolic process	Biological Process	TRINITY_DN10007_c0_g1	1	15	7	0.1429	0.0113402
GO:0034380	high-density lipoprotein particle assembly	Biological Process	TRINITY_DN50037_c0_g1	1	15	7	0.1429	0.0113402
GO:0055091	phospholipid homeostasis	Biological Process	TRINITY_DN50037_c0_g1	1	15	7	0.1429	0.0113402
GO:0061179	negative regulation of insulin secretion involved in cellular response to glucose stimulus	Biological Process	TRINITY_DN18417_c0_g1	1	15	7	0.1429	0.0113402
GO:0045055	regulated exocytosis	Biological Process	TRINITY_DN12096_c0_g1, TRINITY_DN50037_c0_g1, TRINITY_DN50106_c0_g1, TRINITY_DN51814_c0_g1	4	15	581	0.0069	0.0122028
GO:0051048	negative regulation of secretion	Biological Process	TRINITY_DN18417_c0_g1, TRINITY_DN50037_c0_g1	2	15	106	0.0189	0.0124778
GO:0009166	nucleotide catabolic process	Biological Process	TRINITY_DN10007_c0_g1, TRINITY_DN41794_c0_g2	2	15	108	0.0185	0.0129311
GO:0020027	hemoglobin metabolic process	Biological Process	TRINITY_DN23956_c0_g2	1	15	8	0.125	0.0129504
GO:0030388	fructose 1,6-bisphosphate metabolic process	Biological Process	TRINITY_DN41794_c0_g2	1	15	8	0.125	0.0129504
GO:0032489	regulation of Cdc42 protein signal transduction	Biological Process	TRINITY_DN50037_c0_g1	1	15	8	0.125	0.0129504
GO:0032691	negative regulation of interleukin-1 beta production	Biological Process	TRINITY_DN50037_c0_g1	1	15	8	0.125	0.0129504
GO:0042531	positive regulation of tyrosine phosphorylation of STAT protein	Biological Process	TRINITY_DN23956_c0_g2	1	15	8	0.125	0.0129504
GO:0051004	regulation of lipoprotein lipase activity	Biological Process	TRINITY_DN50037_c0_g1	1	15	8	0.125	0.0129504
GO:0071394	cellular response to testosterone stimulus	Biological Process	TRINITY_DN18417_c0_g1	1	15	8	0.125	0.0129504
GO:0010872	obsolete regulation of cholesterol esterification	Biological Process	TRINITY_DN50037_c0_g1	1	15	8	0.125	0.0129504
GO:0051818	obsolete disruption of cells of other organism involved in symbiotic interaction	Biological Process	TRINITY_DN50106_c0_g1	1	15	8	0.125	0.0129504
GO:0051883	obsolete killing of cells in other organism involved in symbiotic interaction	Biological Process	TRINITY_DN50106_c0_g1	1	15	8	0.125	0.0129504
GO:0045834	positive regulation of lipid metabolic process	Biological Process	TRINITY_DN18417_c0_g1, TRINITY_DN50037_c0_g1	2	15	109	0.0183	0.0131605
GO:0033273	response to vitamin	Biological Process	TRINITY_DN50106_c0_g1, TRINITY_DN5711_c0_g3	2	15	112	0.0179	0.0138593
GO:0048545	response to steroid hormone	Biological Process	TRINITY_DN22240_c0_g2, TRINITY_DN41442_c0_g1, TRINITY_DN41794_c0_g2	3	15	322	0.0093	0.0140639
GO:0006887	exocytosis	Biological Process	TRINITY_DN12096_c0_g1, TRINITY_DN50037_c0_g1, TRINITY_DN50106_c0_g1, TRINITY_DN51814_c0_g1	4	15	608	0.0066	0.0142579
GO:0006638	neutral lipid metabolic process	Biological Process	TRINITY_DN36297_c0_g2, TRINITY_DN50037_c0_g1	2	15	114	0.0175	0.0143341
GO:0006639	acylglycerol metabolic process	Biological Process	TRINITY_DN36297_c0_g2, TRINITY_DN50037_c0_g1	2	15	114	0.0175	0.0143341
GO:0001542	ovulation from ovarian follicle	Biological Process	TRINITY_DN50106_c0_g1	1	15	9	0.1111	0.0145581
GO:0009822	alkaloid catabolic process	Biological Process	TRINITY_DN22240_c0_g2	1	15	9	0.1111	0.0145581
GO:0015959	diadenosine polyphosphate metabolic process	Biological Process	TRINITY_DN10007_c0_g1	1	15	9	0.1111	0.0145581
GO:0018206	peptidyl-methionine modification	Biological Process	TRINITY_DN50037_c0_g1	1	15	9	0.1111	0.0145581
GO:0032692	negative regulation of interleukin-1 production	Biological Process	TRINITY_DN50037_c0_g1	1	15	9	0.1111	0.0145581
GO:0033700	phospholipid efflux	Biological Process	TRINITY_DN50037_c0_g1	1	15	9	0.1111	0.0145581
GO:0036378	calcitriol biosynthetic process from calciol	Biological Process	TRINITY_DN22240_c0_g2	1	15	9	0.1111	0.0145581
GO:0042368	vitamin D biosynthetic process	Biological Process	TRINITY_DN22240_c0_g2	1	15	9	0.1111	0.0145581
GO:0043691	reverse cholesterol transport	Biological Process	TRINITY_DN50037_c0_g1	1	15	9	0.1111	0.0145581
GO:0060192	negative regulation of lipase activity	Biological Process	TRINITY_DN50037_c0_g1	1	15	9	0.1111	0.0145581
GO:0070640	vitamin D3 metabolic process	Biological Process	TRINITY_DN22240_c0_g2	1	15	9	0.1111	0.0145581
GO:0044107	obsolete cellular alcohol metabolic process	Biological Process	TRINITY_DN22240_c0_g2	1	15	9	0.1111	0.0145581
GO:0044108	obsolete cellular alcohol biosynthetic process	Biological Process	TRINITY_DN22240_c0_g2	1	15	9	0.1111	0.0145581
GO:1901292	nucleoside phosphate catabolic process	Biological Process	TRINITY_DN10007_c0_g1, TRINITY_DN41794_c0_g2	2	15	116	0.0172	0.0148159
GO:1905952	regulation of lipid localization	Biological Process	TRINITY_DN18417_c0_g1, TRINITY_DN50037_c0_g1	2	15	118	0.0169	0.0153048
GO:0006766	vitamin metabolic process	Biological Process	TRINITY_DN22240_c0_g2, TRINITY_DN41442_c0_g1	2	15	120	0.0167	0.0158006
GO:0006954	inflammatory response	Biological Process	TRINITY_DN12096_c0_g1, TRINITY_DN51814_c0_g1	2	15	121	0.0165	0.0160511
GO:0002719	negative regulation of cytokine production involved in immune response	Biological Process	TRINITY_DN50037_c0_g1	1	15	10	0.1	0.0161634
GO:0002933	lipid hydroxylation	Biological Process	TRINITY_DN22240_c0_g2	1	15	10	0.1	0.0161634
GO:0006167	AMP biosynthetic process	Biological Process	TRINITY_DN10007_c0_g1	1	15	10	0.1	0.0161634
GO:0006172	ADP biosynthetic process	Biological Process	TRINITY_DN10007_c0_g1	1	15	10	0.1	0.0161634
GO:0070071	proton-transporting two-sector ATPase complex assembly	Biological Process	TRINITY_DN41794_c0_g2	1	15	10	0.1	0.0161634
GO:0006754	ATP biosynthetic process	Biological Process	TRINITY_DN10007_c0_g1, TRINITY_DN41794_c0_g2	2	15	123	0.0163	0.0165573
GO:0032355	response to estradiol	Biological Process	TRINITY_DN12096_c0_g1, TRINITY_DN41442_c0_g1	2	15	125	0.016	0.0170704
GO:1901617	organic hydroxy compound biosynthetic process	Biological Process	TRINITY_DN22240_c0_g2, TRINITY_DN50037_c0_g1	2	15	125	0.016	0.0170704
GO:0043933	protein-containing complex organization	Biological Process	TRINITY_DN12096_c0_g1, TRINITY_DN41794_c0_g2, TRINITY_DN50037_c0_g1, TRINITY_DN50106_c0_g1, TRINITY_DN51814_c0_g1, TRINITY_DN5711_c0_g3	6	15	1396	0.0043	0.0175085
GO:0001659	temperature homeostasis	Biological Process	TRINITY_DN18417_c0_g1	1	15	11	0.0909	0.0177663
GO:0006000	fructose metabolic process	Biological Process	TRINITY_DN41794_c0_g2	1	15	11	0.0909	0.0177663
GO:0006907	pinocytosis	Biological Process	TRINITY_DN51814_c0_g1	1	15	11	0.0909	0.0177663
GO:0010804	negative regulation of tumor necrosis factor-mediated signaling pathway	Biological Process	TRINITY_DN50037_c0_g1	1	15	11	0.0909	0.0177663
GO:0010898	positive regulation of triglyceride catabolic process	Biological Process	TRINITY_DN50037_c0_g1	1	15	11	0.0909	0.0177663
GO:0018158	protein oxidation	Biological Process	TRINITY_DN50037_c0_g1	1	15	11	0.0909	0.0177663
GO:0035634	response to stilbenoid	Biological Process	TRINITY_DN18417_c0_g1	1	15	11	0.0909	0.0177663
GO:0046852	positive regulation of bone remodeling	Biological Process	TRINITY_DN51814_c0_g1	1	15	11	0.0909	0.0177663
GO:0061365	positive regulation of triglyceride lipase activity	Biological Process	TRINITY_DN50037_c0_g1	1	15	11	0.0909	0.0177663
GO:0009206	purine ribonucleoside triphosphate biosynthetic process	Biological Process	TRINITY_DN10007_c0_g1, TRINITY_DN41794_c0_g2	2	15	128	0.0156	0.0178528
GO:0009145	purine nucleoside triphosphate biosynthetic process	Biological Process	TRINITY_DN10007_c0_g1, TRINITY_DN41794_c0_g2	2	15	130	0.0154	0.0183828
GO:0009201	ribonucleoside triphosphate biosynthetic process	Biological Process	TRINITY_DN10007_c0_g1, TRINITY_DN41794_c0_g2	2	15	130	0.0154	0.0183828
GO:0044238	primary metabolic process	Biological Process	TRINITY_DN10007_c0_g1, TRINITY_DN12096_c0_g1, TRINITY_DN18417_c0_g1, TRINITY_DN22240_c0_g2, TRINITY_DN23956_c0_g2, TRINITY_DN36297_c0_g2, TRINITY_DN41442_c0_g1, TRINITY_DN41794_c0_g2, TRINITY_DN50037_c0_g1, TRINITY_DN50106_c0_g1, TRINITY_DN51814_c0_g1, TRINITY_DN5711_c0_g3	12	15	4656	0.0026	0.0192909
GO:0002714	positive regulation of B cell mediated immunity	Biological Process	TRINITY_DN23956_c0_g2	1	15	12	0.0833	0.0193667
GO:0002891	positive regulation of immunoglobulin mediated immune response	Biological Process	TRINITY_DN23956_c0_g2	1	15	12	0.0833	0.0193667
GO:0006116	NADH oxidation	Biological Process	TRINITY_DN41794_c0_g2	1	15	12	0.0833	0.0193667
GO:0009136	purine nucleoside diphosphate biosynthetic process	Biological Process	TRINITY_DN10007_c0_g1	1	15	12	0.0833	0.0193667
GO:0009180	purine ribonucleoside diphosphate biosynthetic process	Biological Process	TRINITY_DN10007_c0_g1	1	15	12	0.0833	0.0193667
GO:0009820	alkaloid metabolic process	Biological Process	TRINITY_DN22240_c0_g2	1	15	12	0.0833	0.0193667
GO:0045780	positive regulation of bone resorption	Biological Process	TRINITY_DN51814_c0_g1	1	15	12	0.0833	0.0193667
GO:0008610	lipid biosynthetic process	Biological Process	TRINITY_DN22240_c0_g2, TRINITY_DN36297_c0_g2, TRINITY_DN50037_c0_g1	3	15	364	0.0082	0.0195157
GO:0031347	regulation of defense response	Biological Process	TRINITY_DN23956_c0_g2, TRINITY_DN50037_c0_g1, TRINITY_DN51814_c0_g1	3	15	366	0.0082	0.0198011
GO:0051345	positive regulation of hydrolase activity	Biological Process	TRINITY_DN41794_c0_g2, TRINITY_DN50037_c0_g1, TRINITY_DN5711_c0_g3	3	15	367	0.0082	0.0199447
GO:0036211	protein modification process	Biological Process	TRINITY_DN12096_c0_g1, TRINITY_DN18417_c0_g1, TRINITY_DN50037_c0_g1, TRINITY_DN50106_c0_g1, TRINITY_DN51814_c0_g1, TRINITY_DN5711_c0_g3	6	15	1444	0.0042	0.0205127
GO:0010951	negative regulation of endopeptidase activity	Biological Process	TRINITY_DN12096_c0_g1, TRINITY_DN51814_c0_g1	2	15	138	0.0145	0.0205696
GO:0009142	nucleoside triphosphate biosynthetic process	Biological Process	TRINITY_DN10007_c0_g1, TRINITY_DN41794_c0_g2	2	15	139	0.0144	0.0208504
GO:0001961	positive regulation of cytokine-mediated signaling pathway	Biological Process	TRINITY_DN23956_c0_g2	1	15	13	0.0769	0.0209647
GO:0009188	ribonucleoside diphosphate biosynthetic process	Biological Process	TRINITY_DN10007_c0_g1	1	15	13	0.0769	0.0209647
GO:0014012	peripheral nervous system axon regeneration	Biological Process	TRINITY_DN50037_c0_g1	1	15	13	0.0769	0.0209647
GO:0030325	adrenal gland development	Biological Process	TRINITY_DN50037_c0_g1	1	15	13	0.0769	0.0209647
GO:0010466	negative regulation of peptidase activity	Biological Process	TRINITY_DN12096_c0_g1, TRINITY_DN51814_c0_g1	2	15	140	0.0143	0.0211328
GO:0071417	cellular response to organonitrogen compound	Biological Process	TRINITY_DN18417_c0_g1, TRINITY_DN41794_c0_g2, TRINITY_DN51814_c0_g1	3	15	378	0.0079	0.0215631
GO:0034404	nucleobase-containing small molecule biosynthetic process	Biological Process	TRINITY_DN10007_c0_g1, TRINITY_DN41794_c0_g2	2	15	144	0.0139	0.0222786
GO:1901564	organonitrogen compound metabolic process	Biological Process	TRINITY_DN10007_c0_g1, TRINITY_DN12096_c0_g1, TRINITY_DN18417_c0_g1, TRINITY_DN22240_c0_g2, TRINITY_DN23956_c0_g2, TRINITY_DN41794_c0_g2, TRINITY_DN50037_c0_g1, TRINITY_DN50106_c0_g1, TRINITY_DN51814_c0_g1, TRINITY_DN5711_c0_g3	10	15	3490	0.0029	0.0225217
GO:0009133	nucleoside diphosphate biosynthetic process	Biological Process	TRINITY_DN10007_c0_g1	1	15	14	0.0714	0.0225603
GO:0032516	positive regulation of phosphoprotein phosphatase activity	Biological Process	TRINITY_DN5711_c0_g3	1	15	14	0.0714	0.0225603
GO:0033344	cholesterol efflux	Biological Process	TRINITY_DN50037_c0_g1	1	15	14	0.0714	0.0225603
GO:0034105	positive regulation of tissue remodeling	Biological Process	TRINITY_DN51814_c0_g1	1	15	14	0.0714	0.0225603
GO:0034114	regulation of heterotypic cell-cell adhesion	Biological Process	TRINITY_DN50037_c0_g1	1	15	14	0.0714	0.0225603
GO:0042509	regulation of tyrosine phosphorylation of STAT protein	Biological Process	TRINITY_DN23956_c0_g2	1	15	14	0.0714	0.0225603
GO:0045723	positive regulation of fatty acid biosynthetic process	Biological Process	TRINITY_DN50037_c0_g1	1	15	14	0.0714	0.0225603
GO:0070989	oxidative demethylation	Biological Process	TRINITY_DN22240_c0_g2	1	15	14	0.0714	0.0225603
GO:0009127	purine nucleoside monophosphate biosynthetic process	Biological Process	TRINITY_DN10007_c0_g1, TRINITY_DN41794_c0_g2	2	15	145	0.0138	0.022569
GO:0009168	purine ribonucleoside monophosphate biosynthetic process	Biological Process	TRINITY_DN10007_c0_g1, TRINITY_DN41794_c0_g2	2	15	145	0.0138	0.022569
GO:0071466	cellular response to xenobiotic stimulus	Biological Process	TRINITY_DN22240_c0_g2, TRINITY_DN36297_c0_g2	2	15	145	0.0138	0.022569
GO:0065008	regulation of biological quality	Biological Process	TRINITY_DN18417_c0_g1, TRINITY_DN22240_c0_g2, TRINITY_DN23956_c0_g2, TRINITY_DN41442_c0_g1, TRINITY_DN41794_c0_g2, TRINITY_DN50037_c0_g1, TRINITY_DN50106_c0_g1, TRINITY_DN51814_c0_g1	8	15	2411	0.0033	0.0226135
GO:0007167	enzyme-linked receptor protein signaling pathway	Biological Process	TRINITY_DN18417_c0_g1, TRINITY_DN50106_c0_g1, TRINITY_DN5711_c0_g3	3	15	385	0.0078	0.0226304
GO:0046434	organophosphate catabolic process	Biological Process	TRINITY_DN10007_c0_g1, TRINITY_DN41794_c0_g2	2	15	148	0.0135	0.02345
GO:0009156	ribonucleoside monophosphate biosynthetic process	Biological Process	TRINITY_DN10007_c0_g1, TRINITY_DN41794_c0_g2	2	15	150	0.0133	0.0240452
GO:0046890	regulation of lipid biosynthetic process	Biological Process	TRINITY_DN18417_c0_g1, TRINITY_DN50037_c0_g1	2	15	150	0.0133	0.0240452
GO:0010896	regulation of triglyceride catabolic process	Biological Process	TRINITY_DN50037_c0_g1	1	15	15	0.0667	0.0241534
GO:0035025	positive regulation of Rho protein signal transduction	Biological Process	TRINITY_DN50037_c0_g1	1	15	15	0.0667	0.0241534
GO:0050996	positive regulation of lipid catabolic process	Biological Process	TRINITY_DN50037_c0_g1	1	15	15	0.0667	0.0241534
GO:0060760	positive regulation of response to cytokine stimulus	Biological Process	TRINITY_DN23956_c0_g2	1	15	15	0.0667	0.0241534
GO:0002639	positive regulation of immunoglobulin production	Biological Process	TRINITY_DN23956_c0_g2	1	15	16	0.0625	0.0257441
GO:0002712	regulation of B cell mediated immunity	Biological Process	TRINITY_DN23956_c0_g2	1	15	16	0.0625	0.0257441
GO:0002889	regulation of immunoglobulin mediated immune response	Biological Process	TRINITY_DN23956_c0_g2	1	15	16	0.0625	0.0257441
GO:0006706	steroid catabolic process	Biological Process	TRINITY_DN22240_c0_g2	1	15	16	0.0625	0.0257441
GO:0045938	positive regulation of circadian sleep/wake cycle, sleep	Biological Process	TRINITY_DN50106_c0_g1	1	15	16	0.0625	0.0257441
GO:0051657	maintenance of organelle location	Biological Process	TRINITY_DN50106_c0_g1	1	15	16	0.0625	0.0257441
GO:0032870	cellular response to hormone stimulus	Biological Process	TRINITY_DN18417_c0_g1, TRINITY_DN41794_c0_g2, TRINITY_DN51814_c0_g1	3	15	405	0.0074	0.0258405
GO:0009124	nucleoside monophosphate biosynthetic process	Biological Process	TRINITY_DN10007_c0_g1, TRINITY_DN41794_c0_g2	2	15	156	0.0128	0.0258685
GO:0032940	secretion by cell	Biological Process	TRINITY_DN12096_c0_g1, TRINITY_DN50037_c0_g1, TRINITY_DN50106_c0_g1, TRINITY_DN51814_c0_g1	4	15	728	0.0055	0.0260819
GO:0050795	regulation of behavior	Biological Process	TRINITY_DN50106_c0_g1, TRINITY_DN5711_c0_g3	2	15	159	0.0126	0.026801
GO:0031640	killing of cells of another organism	Biological Process	TRINITY_DN50106_c0_g1	1	15	17	0.0588	0.0273324
GO:1904894	positive regulation of receptor signaling pathway via STAT	Biological Process	TRINITY_DN23956_c0_g2	1	15	17	0.0588	0.0273324
GO:0044364	obsolete disruption of cells of another organism	Biological Process	TRINITY_DN50106_c0_g1	1	15	17	0.0588	0.0273324
GO:1901360	obsolete organic cyclic compound metabolic process	Biological Process	TRINITY_DN10007_c0_g1, TRINITY_DN22240_c0_g2, TRINITY_DN23956_c0_g2, TRINITY_DN36297_c0_g2, TRINITY_DN41442_c0_g1, TRINITY_DN41794_c0_g2, TRINITY_DN50037_c0_g1, TRINITY_DN50106_c0_g1	8	15	2491	0.0032	0.0274316
GO:1901699	cellular response to nitrogen compound	Biological Process	TRINITY_DN18417_c0_g1, TRINITY_DN41794_c0_g2, TRINITY_DN51814_c0_g1	3	15	417	0.0072	0.0278812
GO:1902533	positive regulation of intracellular signal transduction	Biological Process	TRINITY_DN18417_c0_g1, TRINITY_DN23956_c0_g2, TRINITY_DN50037_c0_g1	3	15	418	0.0072	0.0280552
GO:0050727	regulation of inflammatory response	Biological Process	TRINITY_DN50037_c0_g1, TRINITY_DN51814_c0_g1	2	15	164	0.0122	0.0283856
GO:0071704	obsolete organic substance metabolic process	Biological Process	TRINITY_DN10007_c0_g1, TRINITY_DN12096_c0_g1, TRINITY_DN18417_c0_g1, TRINITY_DN22240_c0_g2, TRINITY_DN23956_c0_g2, TRINITY_DN36297_c0_g2, TRINITY_DN41442_c0_g1, TRINITY_DN41794_c0_g2, TRINITY_DN50037_c0_g1, TRINITY_DN50106_c0_g1, TRINITY_DN51814_c0_g1, TRINITY_DN5711_c0_g3	12	15	4853	0.0025	0.0284137
GO:0043412	macromolecule modification	Biological Process	TRINITY_DN12096_c0_g1, TRINITY_DN18417_c0_g1, TRINITY_DN50037_c0_g1, TRINITY_DN50106_c0_g1, TRINITY_DN51814_c0_g1, TRINITY_DN5711_c0_g3	6	15	1550	0.0039	0.0284231
GO:0001935	endothelial cell proliferation	Biological Process	TRINITY_DN50037_c0_g1	1	15	18	0.0556	0.0289183
GO:0002701	negative regulation of production of molecular mediator of immune response	Biological Process	TRINITY_DN50037_c0_g1	1	15	18	0.0556	0.0289183
GO:0009750	response to fructose	Biological Process	TRINITY_DN41794_c0_g2	1	15	18	0.0556	0.0289183
GO:0042362	fat-soluble vitamin biosynthetic process	Biological Process	TRINITY_DN22240_c0_g2	1	15	18	0.0556	0.0289183
GO:0043534	blood vessel endothelial cell migration	Biological Process	TRINITY_DN50037_c0_g1	1	15	18	0.0556	0.0289183
GO:0032787	monocarboxylic acid metabolic process	Biological Process	TRINITY_DN22240_c0_g2, TRINITY_DN36297_c0_g2, TRINITY_DN41794_c0_g2	3	15	425	0.0071	0.0292895
GO:0090407	organophosphate biosynthetic process	Biological Process	TRINITY_DN10007_c0_g1, TRINITY_DN41794_c0_g2, TRINITY_DN50037_c0_g1	3	15	425	0.0071	0.0292895
GO:0070887	cellular response to chemical stimulus	Biological Process	TRINITY_DN18417_c0_g1, TRINITY_DN22240_c0_g2, TRINITY_DN36297_c0_g2, TRINITY_DN41794_c0_g2, TRINITY_DN50106_c0_g1, TRINITY_DN51814_c0_g1	6	15	1561	0.0038	0.0293509
GO:0006953	acute-phase response	Biological Process	TRINITY_DN51814_c0_g1	1	15	19	0.0526	0.0305017
GO:0032094	response to food	Biological Process	TRINITY_DN18417_c0_g1	1	15	19	0.0526	0.0305017
GO:0044058	regulation of digestive system process	Biological Process	TRINITY_DN50037_c0_g1	1	15	19	0.0526	0.0305017
GO:0045124	regulation of bone resorption	Biological Process	TRINITY_DN51814_c0_g1	1	15	19	0.0526	0.0305017
GO:0046033	AMP metabolic process	Biological Process	TRINITY_DN10007_c0_g1	1	15	19	0.0526	0.0305017
GO:0046427	positive regulation of receptor signaling pathway via JAK-STAT	Biological Process	TRINITY_DN23956_c0_g2	1	15	19	0.0526	0.0305017
GO:0046676	negative regulation of insulin secretion	Biological Process	TRINITY_DN18417_c0_g1	1	15	19	0.0526	0.0305017
GO:0046850	regulation of bone remodeling	Biological Process	TRINITY_DN51814_c0_g1	1	15	19	0.0526	0.0305017
GO:0060330	regulation of response to type II interferon	Biological Process	TRINITY_DN23956_c0_g2	1	15	19	0.0526	0.0305017
GO:0060334	regulation of type II interferon-mediated signaling pathway	Biological Process	TRINITY_DN23956_c0_g2	1	15	19	0.0526	0.0305017
GO:0045940	positive regulation of steroid metabolic process	Biological Process	TRINITY_DN50037_c0_g1	1	15	20	0.05	0.0320828
GO:0061099	negative regulation of protein tyrosine kinase activity	Biological Process	TRINITY_DN51814_c0_g1	1	15	20	0.05	0.0320828
GO:0050790	regulation of catalytic activity	Biological Process	TRINITY_DN12096_c0_g1, TRINITY_DN41794_c0_g2, TRINITY_DN50037_c0_g1, TRINITY_DN51814_c0_g1, TRINITY_DN5711_c0_g3	5	15	1164	0.0043	0.032212
GO:0065003	protein-containing complex assembly	Biological Process	TRINITY_DN12096_c0_g1, TRINITY_DN41794_c0_g2, TRINITY_DN50037_c0_g1, TRINITY_DN51814_c0_g1, TRINITY_DN5711_c0_g3	5	15	1167	0.0043	0.0325348
GO:0009267	cellular response to starvation	Biological Process	TRINITY_DN18417_c0_g1, TRINITY_DN50106_c0_g1	2	15	177	0.0113	0.0326796
GO:0031099	regeneration	Biological Process	TRINITY_DN50037_c0_g1, TRINITY_DN51814_c0_g1	2	15	177	0.0113	0.0326796
GO:0048732	gland development	Biological Process	TRINITY_DN41442_c0_g1, TRINITY_DN41794_c0_g2, TRINITY_DN50037_c0_g1	3	15	446	0.0067	0.0331683
GO:0001960	negative regulation of cytokine-mediated signaling pathway	Biological Process	TRINITY_DN50037_c0_g1	1	15	21	0.0476	0.0336614
GO:0008209	androgen metabolic process	Biological Process	TRINITY_DN22240_c0_g2	1	15	21	0.0476	0.0336614
GO:0010803	regulation of tumor necrosis factor-mediated signaling pathway	Biological Process	TRINITY_DN50037_c0_g1	1	15	21	0.0476	0.0336614
GO:0019369	arachidonic acid metabolic process	Biological Process	TRINITY_DN36297_c0_g2	1	15	21	0.0476	0.0336614
GO:0019682	glyceraldehyde-3-phosphate metabolic process	Biological Process	TRINITY_DN41794_c0_g2	1	15	21	0.0476	0.0336614
GO:0051384	response to glucocorticoid	Biological Process	TRINITY_DN22240_c0_g2, TRINITY_DN41794_c0_g2	2	15	180	0.0111	0.0337053
GO:0032101	regulation of response to external stimulus	Biological Process	TRINITY_DN50037_c0_g1, TRINITY_DN51814_c0_g1, TRINITY_DN5711_c0_g3	3	15	450	0.0067	0.033937
GO:0006066	alcohol metabolic process	Biological Process	TRINITY_DN22240_c0_g2, TRINITY_DN50037_c0_g1	2	15	182	0.011	0.0343963
GO:0043086	negative regulation of catalytic activity	Biological Process	TRINITY_DN12096_c0_g1, TRINITY_DN50037_c0_g1, TRINITY_DN51814_c0_g1	3	15	455	0.0066	0.0349113
GO:0006607	NLS-bearing protein import into nucleus	Biological Process	TRINITY_DN5711_c0_g3	1	15	22	0.0455	0.0352377
GO:0006656	phosphatidylcholine biosynthetic process	Biological Process	TRINITY_DN50037_c0_g1	1	15	22	0.0455	0.0352377
GO:0007465	R7 cell fate commitment	Biological Process	TRINITY_DN5711_c0_g3	1	15	22	0.0455	0.0352377
GO:0030500	regulation of bone mineralization	Biological Process	TRINITY_DN51814_c0_g1	1	15	22	0.0455	0.0352377
GO:0030728	ovulation	Biological Process	TRINITY_DN50106_c0_g1	1	15	22	0.0455	0.0352377
GO:0042753	positive regulation of circadian rhythm	Biological Process	TRINITY_DN50106_c0_g1	1	15	22	0.0455	0.0352377
GO:0060761	negative regulation of response to cytokine stimulus	Biological Process	TRINITY_DN50037_c0_g1	1	15	22	0.0455	0.0352377
GO:0061178	regulation of insulin secretion involved in cellular response to glucose stimulus	Biological Process	TRINITY_DN18417_c0_g1	1	15	22	0.0455	0.0352377
GO:0070167	regulation of biomineral tissue development	Biological Process	TRINITY_DN51814_c0_g1	1	15	22	0.0455	0.0352377
GO:0016192	vesicle-mediated transport	Biological Process	TRINITY_DN12096_c0_g1, TRINITY_DN23956_c0_g2, TRINITY_DN50037_c0_g1, TRINITY_DN50106_c0_g1, TRINITY_DN51814_c0_g1	5	15	1198	0.0042	0.0359955
GO:0030857	negative regulation of epithelial cell differentiation	Biological Process	TRINITY_DN50037_c0_g1	1	15	23	0.0435	0.0368115
GO:0033189	response to vitamin A	Biological Process	TRINITY_DN50106_c0_g1	1	15	23	0.0435	0.0368115
GO:0051290	protein heterotetramerization	Biological Process	TRINITY_DN41794_c0_g2	1	15	23	0.0435	0.0368115
GO:0010529	obsolete negative regulation of transposition	Biological Process	TRINITY_DN5711_c0_g3	1	15	23	0.0435	0.0368115
GO:0010677	obsolete negative regulation of cellular carbohydrate metabolic process	Biological Process	TRINITY_DN18417_c0_g1	1	15	23	0.0435	0.0368115
GO:0048511	rhythmic process	Biological Process	TRINITY_DN18417_c0_g1, TRINITY_DN50106_c0_g1	2	15	191	0.0105	0.037575
GO:0009631	cold acclimation	Biological Process	TRINITY_DN5711_c0_g3	1	15	24	0.0417	0.0383829
GO:0043248	proteasome assembly	Biological Process	TRINITY_DN5711_c0_g3	1	15	24	0.0417	0.0383829
GO:0070584	obsolete mitochondrion morphogenesis	Biological Process	TRINITY_DN18417_c0_g1	1	15	24	0.0417	0.0383829
GO:0090278	negative regulation of peptide hormone secretion	Biological Process	TRINITY_DN18417_c0_g1	1	15	24	0.0417	0.0383829
GO:0010528	obsolete regulation of transposition	Biological Process	TRINITY_DN5711_c0_g3	1	15	24	0.0417	0.0383829
GO:0002526	acute inflammatory response	Biological Process	TRINITY_DN51814_c0_g1	1	15	25	0.04	0.039952
GO:0002637	regulation of immunoglobulin production	Biological Process	TRINITY_DN23956_c0_g2	1	15	25	0.04	0.039952
GO:0008293	torso signaling pathway	Biological Process	TRINITY_DN5711_c0_g3	1	15	25	0.04	0.039952
GO:0010922	positive regulation of phosphatase activity	Biological Process	TRINITY_DN5711_c0_g3	1	15	25	0.04	0.039952
GO:0042311	vasodilation	Biological Process	TRINITY_DN50106_c0_g1	1	15	25	0.04	0.039952
GO:0045445	myoblast differentiation	Biological Process	TRINITY_DN50037_c0_g1	1	15	25	0.04	0.039952
GO:0045923	positive regulation of fatty acid metabolic process	Biological Process	TRINITY_DN50037_c0_g1	1	15	25	0.04	0.039952
GO:0060193	positive regulation of lipase activity	Biological Process	TRINITY_DN50037_c0_g1	1	15	25	0.04	0.039952
GO:0060395	SMAD protein signal transduction	Biological Process	TRINITY_DN50106_c0_g1	1	15	25	0.04	0.039952
GO:0090208	positive regulation of triglyceride metabolic process	Biological Process	TRINITY_DN50037_c0_g1	1	15	26	0.0385	0.0415186
GO:0031960	response to corticosteroid	Biological Process	TRINITY_DN22240_c0_g2, TRINITY_DN41794_c0_g2	2	15	202	0.0099	0.0416103
GO:0008152	metabolic process	Biological Process	TRINITY_DN10007_c0_g1, TRINITY_DN12096_c0_g1, TRINITY_DN18417_c0_g1, TRINITY_DN22240_c0_g2, TRINITY_DN23956_c0_g2, TRINITY_DN36297_c0_g2, TRINITY_DN41442_c0_g1, TRINITY_DN41794_c0_g2, TRINITY_DN50037_c0_g1, TRINITY_DN50106_c0_g1, TRINITY_DN51814_c0_g1, TRINITY_DN5711_c0_g3	12	15	5067	0.0024	0.0421211
GO:0009593	detection of chemical stimulus	Biological Process	TRINITY_DN5711_c0_g3	1	15	27	0.037	0.0430829
GO:0046689	response to mercury ion	Biological Process	TRINITY_DN50106_c0_g1	1	15	27	0.037	0.0430829
GO:0070741	response to interleukin-6	Biological Process	TRINITY_DN41794_c0_g2	1	15	27	0.037	0.0430829
GO:1900077	negative regulation of cellular response to insulin stimulus	Biological Process	TRINITY_DN51814_c0_g1	1	15	27	0.037	0.0430829
GO:0006796	phosphate-containing compound metabolic process	Biological Process	TRINITY_DN10007_c0_g1, TRINITY_DN18417_c0_g1, TRINITY_DN41794_c0_g2, TRINITY_DN50037_c0_g1, TRINITY_DN5711_c0_g3	5	15	1256	0.004	0.0430983
GO:1901137	carbohydrate derivative biosynthetic process	Biological Process	TRINITY_DN10007_c0_g1, TRINITY_DN12096_c0_g1, TRINITY_DN41794_c0_g2	3	15	495	0.0061	0.04324
GO:0002922	positive regulation of humoral immune response	Biological Process	TRINITY_DN23956_c0_g2	1	15	28	0.0357	0.0446448
GO:0010888	negative regulation of lipid storage	Biological Process	TRINITY_DN18417_c0_g1	1	15	28	0.0357	0.0446448
GO:0030279	negative regulation of ossification	Biological Process	TRINITY_DN51814_c0_g1	1	15	28	0.0357	0.0446448
GO:0045912	negative regulation of carbohydrate metabolic process	Biological Process	TRINITY_DN18417_c0_g1	1	15	28	0.0357	0.0446448
GO:0050732	negative regulation of peptidyl-tyrosine phosphorylation	Biological Process	TRINITY_DN51814_c0_g1	1	15	28	0.0357	0.0446448
GO:1900026	positive regulation of substrate adhesion-dependent cell spreading	Biological Process	TRINITY_DN50037_c0_g1	1	15	28	0.0357	0.0446448
GO:0032502	developmental process	Biological Process	TRINITY_DN12096_c0_g1, TRINITY_DN18417_c0_g1, TRINITY_DN22240_c0_g2, TRINITY_DN41442_c0_g1, TRINITY_DN41794_c0_g2, TRINITY_DN50037_c0_g1, TRINITY_DN50106_c0_g1, TRINITY_DN51814_c0_g1, TRINITY_DN5711_c0_g3, TRINITY_DN6650_c0_g1	10	15	3837	0.0026	0.0448864
GO:0002697	regulation of immune effector process	Biological Process	TRINITY_DN23956_c0_g2, TRINITY_DN50037_c0_g1	2	15	211	0.0095	0.0450307
GO:0046486	glycerolipid metabolic process	Biological Process	TRINITY_DN36297_c0_g2, TRINITY_DN50037_c0_g1	2	15	211	0.0095	0.0450307
GO:0045861	negative regulation of proteolysis	Biological Process	TRINITY_DN12096_c0_g1, TRINITY_DN51814_c0_g1	2	15	212	0.0094	0.0454172
GO:0006793	phosphorus metabolic process	Biological Process	TRINITY_DN10007_c0_g1, TRINITY_DN18417_c0_g1, TRINITY_DN41794_c0_g2, TRINITY_DN50037_c0_g1, TRINITY_DN5711_c0_g3	5	15	1278	0.0039	0.0460114
GO:0034103	regulation of tissue remodeling	Biological Process	TRINITY_DN51814_c0_g1	1	15	29	0.0345	0.0462043
GO:0034378	chylomicron assembly	Biological Process	TRINITY_DN50037_c0_g1	1	15	29	0.0345	0.0462043
GO:0051496	positive regulation of stress fiber assembly	Biological Process	TRINITY_DN50037_c0_g1	1	15	29	0.0345	0.0462043
GO:0051181	obsolete cofactor transport	Biological Process	TRINITY_DN23956_c0_g2	1	15	29	0.0345	0.0462043
GO:0051174	regulation of phosphorus metabolic process	Biological Process	TRINITY_DN23956_c0_g2, TRINITY_DN50037_c0_g1, TRINITY_DN51814_c0_g1, TRINITY_DN5711_c0_g3	4	15	881	0.0045	0.048144
GO:0051716	cellular response to stimulus	Biological Process	TRINITY_DN18417_c0_g1, TRINITY_DN22240_c0_g2, TRINITY_DN36297_c0_g2, TRINITY_DN41794_c0_g2, TRINITY_DN50037_c0_g1, TRINITY_DN50106_c0_g1, TRINITY_DN51814_c0_g1, TRINITY_DN5711_c0_g3	8	15	2754	0.0029	0.0487654
GO:0007229	integrin-mediated signaling pathway	Biological Process	TRINITY_DN50037_c0_g1	1	15	31	0.0323	0.0493162
GO:0034381	plasma lipoprotein particle clearance	Biological Process	TRINITY_DN50037_c0_g1	1	15	31	0.0323	0.0493162
GO:0042168	heme metabolic process	Biological Process	TRINITY_DN23956_c0_g2	1	15	31	0.0323	0.0493162
GO:0046470	phosphatidylcholine metabolic process	Biological Process	TRINITY_DN50037_c0_g1	1	15	31	0.0323	0.0493162
GO:0046627	negative regulation of insulin receptor signaling pathway	Biological Process	TRINITY_DN51814_c0_g1	1	15	31	0.0323	0.0493162
GO:0050994	regulation of lipid catabolic process	Biological Process	TRINITY_DN50037_c0_g1	1	15	31	0.0323	0.0493162
GO:0070988	demethylation	Biological Process	TRINITY_DN22240_c0_g2	1	15	31	0.0323	0.0493162
GO:0007166	cell surface receptor signaling pathway	Biological Process	TRINITY_DN18417_c0_g1, TRINITY_DN50037_c0_g1, TRINITY_DN50106_c0_g1, TRINITY_DN5711_c0_g3	4	15	888	0.0045	0.0493508
GO:0044270	obsolete cellular nitrogen compound catabolic process	Biological Process	TRINITY_DN10007_c0_g1, TRINITY_DN22240_c0_g2, TRINITY_DN41794_c0_g2	3	15	522	0.0057	0.0493944
GO:0050896	response to stimulus	Biological Process	TRINITY_DN12096_c0_g1, TRINITY_DN18417_c0_g1, TRINITY_DN22240_c0_g2, TRINITY_DN36297_c0_g2, TRINITY_DN41442_c0_g1, TRINITY_DN41794_c0_g2, TRINITY_DN50037_c0_g1, TRINITY_DN50106_c0_g1, TRINITY_DN51814_c0_g1, TRINITY_DN5711_c0_g3	10	15	3896	0.0026	0.049978
GO:0005615	extracellular space	Cellular Component	TRINITY_DN12096_c0_g1, TRINITY_DN18417_c0_g1, TRINITY_DN23956_c0_g2, TRINITY_DN41442_c0_g1, TRINITY_DN41794_c0_g2, TRINITY_DN50037_c0_g1, TRINITY_DN50106_c0_g1, TRINITY_DN51814_c0_g1, TRINITY_DN6650_c0_g1	9	15	739	0.0122	4.20544e-07
GO:0044421	obsolete extracellular region part	Cellular Component	TRINITY_DN12096_c0_g1, TRINITY_DN18417_c0_g1, TRINITY_DN23956_c0_g2, TRINITY_DN41442_c0_g1, TRINITY_DN41794_c0_g2, TRINITY_DN50037_c0_g1, TRINITY_DN50106_c0_g1, TRINITY_DN51814_c0_g1, TRINITY_DN6650_c0_g1	9	15	952	0.0095	3.62836e-06
GO:0005576	extracellular region	Cellular Component	TRINITY_DN12096_c0_g1, TRINITY_DN18417_c0_g1, TRINITY_DN23956_c0_g2, TRINITY_DN41442_c0_g1, TRINITY_DN41794_c0_g2, TRINITY_DN50037_c0_g1, TRINITY_DN50106_c0_g1, TRINITY_DN51814_c0_g1, TRINITY_DN6650_c0_g1	9	15	1334	0.0067	5.94908e-05
GO:0031093	platelet alpha granule lumen	Cellular Component	TRINITY_DN12096_c0_g1, TRINITY_DN50106_c0_g1, TRINITY_DN51814_c0_g1	3	15	49	0.0612	6.14309e-05
GO:0044432	obsolete endoplasmic reticulum part	Cellular Component	TRINITY_DN12096_c0_g1, TRINITY_DN22240_c0_g2, TRINITY_DN36297_c0_g2, TRINITY_DN41794_c0_g2, TRINITY_DN50037_c0_g1, TRINITY_DN50106_c0_g1, TRINITY_DN51814_c0_g1	7	15	752	0.0093	8.40982e-05
GO:0031091	platelet alpha granule	Cellular Component	TRINITY_DN12096_c0_g1, TRINITY_DN50106_c0_g1, TRINITY_DN51814_c0_g1	3	15	63	0.0476	0.000130607
GO:0060205	cytoplasmic vesicle lumen	Cellular Component	TRINITY_DN12096_c0_g1, TRINITY_DN23956_c0_g2, TRINITY_DN50037_c0_g1, TRINITY_DN50106_c0_g1, TRINITY_DN51814_c0_g1	5	15	352	0.0142	0.000172754
GO:0031983	vesicle lumen	Cellular Component	TRINITY_DN12096_c0_g1, TRINITY_DN23956_c0_g2, TRINITY_DN50037_c0_g1, TRINITY_DN50106_c0_g1, TRINITY_DN51814_c0_g1	5	15	361	0.0139	0.000194509
GO:0072562	blood microparticle	Cellular Component	TRINITY_DN50037_c0_g1, TRINITY_DN51814_c0_g1	2	15	15	0.1333	0.000256428
GO:0005788	endoplasmic reticulum lumen	Cellular Component	TRINITY_DN12096_c0_g1, TRINITY_DN50037_c0_g1, TRINITY_DN50106_c0_g1, TRINITY_DN51814_c0_g1	4	15	222	0.018	0.000362831
GO:0043230	extracellular organelle	Cellular Component	TRINITY_DN41794_c0_g2, TRINITY_DN50106_c0_g1, TRINITY_DN51814_c0_g1	3	15	101	0.0297	0.000528088
GO:0005783	endoplasmic reticulum	Cellular Component	TRINITY_DN12096_c0_g1, TRINITY_DN22240_c0_g2, TRINITY_DN36297_c0_g2, TRINITY_DN41794_c0_g2, TRINITY_DN50037_c0_g1, TRINITY_DN50106_c0_g1, TRINITY_DN51814_c0_g1	7	15	1071	0.0065	0.000775457
GO:0071682	endocytic vesicle lumen	Cellular Component	TRINITY_DN23956_c0_g2, TRINITY_DN50037_c0_g1	2	15	36	0.0556	0.00150849
GO:0034774	secretory granule lumen	Cellular Component	TRINITY_DN12096_c0_g1, TRINITY_DN50037_c0_g1, TRINITY_DN50106_c0_g1, TRINITY_DN51814_c0_g1	4	15	329	0.0122	0.00159195
GO:0030868	smooth endoplasmic reticulum membrane	Cellular Component	TRINITY_DN41794_c0_g2	1	15	3	0.3333	0.00487487
GO:0034362	low-density lipoprotein particle	Cellular Component	TRINITY_DN50037_c0_g1	1	15	4	0.25	0.00649489
GO:0034365	discoidal high-density lipoprotein particle	Cellular Component	TRINITY_DN50037_c0_g1	1	15	4	0.25	0.00649489
GO:0060417	yolk	Cellular Component	TRINITY_DN50106_c0_g1	1	15	4	0.25	0.00649489
GO:0042627	chylomicron	Cellular Component	TRINITY_DN50037_c0_g1	1	15	5	0.2	0.00811245
GO:0044433	obsolete cytoplasmic vesicle part	Cellular Component	TRINITY_DN12096_c0_g1, TRINITY_DN23956_c0_g2, TRINITY_DN50037_c0_g1, TRINITY_DN50106_c0_g1, TRINITY_DN51814_c0_g1	5	15	839	0.006	0.00854607
GO:0031012	extracellular matrix	Cellular Component	TRINITY_DN50106_c0_g1, TRINITY_DN51814_c0_g1, TRINITY_DN6650_c0_g1	3	15	270	0.0111	0.00871018
GO:1903561	extracellular vesicle	Cellular Component	TRINITY_DN41794_c0_g2, TRINITY_DN50106_c0_g1	2	15	92	0.0217	0.00950978
GO:0034361	very-low-density lipoprotein particle	Cellular Component	TRINITY_DN50037_c0_g1	1	15	6	0.1667	0.00972755
GO:0034366	spherical high-density lipoprotein particle	Cellular Component	TRINITY_DN50037_c0_g1	1	15	6	0.1667	0.00972755
GO:0070062	extracellular exosome	Cellular Component	TRINITY_DN41794_c0_g2, TRINITY_DN50106_c0_g1	2	15	94	0.0213	0.00991146
GO:0034363	intermediate-density lipoprotein particle	Cellular Component	TRINITY_DN50037_c0_g1	1	15	7	0.1429	0.0113402
GO:0065010	extracellular membrane-bounded organelle	Cellular Component	TRINITY_DN51814_c0_g1	1	15	7	0.1429	0.0113402
GO:0034385	triglyceride-rich plasma lipoprotein particle	Cellular Component	TRINITY_DN50037_c0_g1	1	15	8	0.125	0.0129504
GO:1990777	lipoprotein particle	Cellular Component	TRINITY_DN50037_c0_g1	1	15	8	0.125	0.0129504
GO:0097425	obsolete smooth endoplasmic reticulum part	Cellular Component	TRINITY_DN41794_c0_g2	1	15	8	0.125	0.0129504
GO:0031982	vesicle	Cellular Component	TRINITY_DN12096_c0_g1, TRINITY_DN23956_c0_g2, TRINITY_DN41794_c0_g2, TRINITY_DN50037_c0_g1, TRINITY_DN50106_c0_g1, TRINITY_DN51814_c0_g1	6	15	1327	0.0045	0.0137653
GO:0030141	secretory granule	Cellular Component	TRINITY_DN12096_c0_g1, TRINITY_DN50037_c0_g1, TRINITY_DN50106_c0_g1, TRINITY_DN51814_c0_g1	4	15	648	0.0062	0.0176979
GO:0034364	high-density lipoprotein particle	Cellular Component	TRINITY_DN50037_c0_g1	1	15	11	0.0909	0.0177663
GO:0034358	plasma lipoprotein particle	Cellular Component	TRINITY_DN50037_c0_g1	1	15	12	0.0833	0.0193667
GO:0034451	centriolar satellite	Cellular Component	TRINITY_DN41794_c0_g2	1	15	12	0.0833	0.0193667
GO:0005794	Golgi apparatus	Cellular Component	TRINITY_DN12096_c0_g1, TRINITY_DN36297_c0_g2, TRINITY_DN50106_c0_g1, TRINITY_DN51814_c0_g1	4	15	686	0.0058	0.0214232
GO:0099503	secretory vesicle	Cellular Component	TRINITY_DN12096_c0_g1, TRINITY_DN50037_c0_g1, TRINITY_DN50106_c0_g1, TRINITY_DN51814_c0_g1	4	15	700	0.0057	0.0229119
GO:0035686	sperm fibrous sheath	Cellular Component	TRINITY_DN41794_c0_g2	1	15	16	0.0625	0.0257441
GO:0032994	protein-lipid complex	Cellular Component	TRINITY_DN50037_c0_g1	1	15	18	0.0556	0.0289183
GO:0061827	sperm head	Cellular Component	TRINITY_DN41794_c0_g2	1	15	20	0.05	0.0320828
GO:0097708	intracellular vesicle	Cellular Component	TRINITY_DN12096_c0_g1, TRINITY_DN23956_c0_g2, TRINITY_DN50037_c0_g1, TRINITY_DN50106_c0_g1, TRINITY_DN51814_c0_g1	5	15	1219	0.0041	0.0384716
GO:0030139	endocytic vesicle	Cellular Component	TRINITY_DN23956_c0_g2, TRINITY_DN50037_c0_g1	2	15	201	0.01	0.0412368
GO:0031410	cytoplasmic vesicle	Cellular Component	TRINITY_DN12096_c0_g1, TRINITY_DN23956_c0_g2, TRINITY_DN50037_c0_g1, TRINITY_DN50106_c0_g1, TRINITY_DN51814_c0_g1	5	15	1258	0.004	0.0433581
GO:0008289	lipid binding	Molecular Function	TRINITY_DN22240_c0_g2, TRINITY_DN41442_c0_g1, TRINITY_DN41794_c0_g2, TRINITY_DN50037_c0_g1, TRINITY_DN50106_c0_g1	5	15	325	0.0154	0.000118562
GO:0005496	steroid binding	Molecular Function	TRINITY_DN22240_c0_g2, TRINITY_DN41442_c0_g1, TRINITY_DN50037_c0_g1	3	15	61	0.0492	0.0001186
GO:0031210	phosphatidylcholine binding	Molecular Function	TRINITY_DN41794_c0_g2, TRINITY_DN50037_c0_g1	2	15	14	0.1429	0.000222447
GO:0050997	quaternary ammonium group binding	Molecular Function	TRINITY_DN41794_c0_g2, TRINITY_DN50037_c0_g1	2	15	14	0.1429	0.000222447
GO:0008395	steroid hydroxylase activity	Molecular Function	TRINITY_DN22240_c0_g2, TRINITY_DN36297_c0_g2	2	15	17	0.1176	0.000331511
GO:0019825	oxygen binding	Molecular Function	TRINITY_DN22240_c0_g2, TRINITY_DN36297_c0_g2	2	15	23	0.087	0.000613238
GO:0070405	ammonium ion binding	Molecular Function	TRINITY_DN41794_c0_g2, TRINITY_DN50037_c0_g1	2	15	23	0.087	0.000613238
GO:0036094	small molecule binding	Molecular Function	TRINITY_DN22240_c0_g2, TRINITY_DN36297_c0_g2, TRINITY_DN41442_c0_g1, TRINITY_DN41794_c0_g2, TRINITY_DN50037_c0_g1, TRINITY_DN50106_c0_g1	6	15	837	0.0072	0.00134522
GO:0000772	mating pheromone activity	Molecular Function	TRINITY_DN18417_c0_g1	1	15	1	1	0.00162743
GO:0005009	insulin receptor activity	Molecular Function	TRINITY_DN18417_c0_g1	1	15	1	1	0.00162743
GO:0005186	pheromone activity	Molecular Function	TRINITY_DN18417_c0_g1	1	15	1	1	0.00162743
GO:0005549	odorant binding	Molecular Function	TRINITY_DN18417_c0_g1	1	15	1	1	0.00162743
GO:0005550	pheromone binding	Molecular Function	TRINITY_DN18417_c0_g1	1	15	1	1	0.00162743
GO:0030294	receptor signaling protein tyrosine kinase inhibitor activity	Molecular Function	TRINITY_DN51814_c0_g1	1	15	1	1	0.00162743
GO:0061609	fructose-1-phosphate aldolase activity	Molecular Function	TRINITY_DN41794_c0_g2	1	15	1	1	0.00162743
GO:1902118	calcidiol binding	Molecular Function	TRINITY_DN41442_c0_g1	1	15	1	1	0.00162743
GO:1902271	D3 vitamins binding	Molecular Function	TRINITY_DN41442_c0_g1	1	15	1	1	0.00162743
GO:1990634	protein phosphatase 5 binding	Molecular Function	TRINITY_DN5711_c0_g3	1	15	1	1	0.00162743
GO:0020037	heme binding	Molecular Function	TRINITY_DN23956_c0_g2, TRINITY_DN36297_c0_g2	2	15	44	0.0455	0.00224817
GO:0046906	tetrapyrrole binding	Molecular Function	TRINITY_DN23956_c0_g2, TRINITY_DN36297_c0_g2	2	15	45	0.0444	0.00235052
GO:0004497	monooxygenase activity	Molecular Function	TRINITY_DN22240_c0_g2, TRINITY_DN36297_c0_g2	2	15	56	0.0357	0.00361879
GO:0004857	enzyme inhibitor activity	Molecular Function	TRINITY_DN12096_c0_g1, TRINITY_DN50037_c0_g1, TRINITY_DN51814_c0_g1	3	15	202	0.0149	0.00388452
GO:0019899	enzyme binding	Molecular Function	TRINITY_DN12096_c0_g1, TRINITY_DN22240_c0_g2, TRINITY_DN36297_c0_g2, TRINITY_DN41794_c0_g2, TRINITY_DN50037_c0_g1, TRINITY_DN50106_c0_g1, TRINITY_DN5711_c0_g3	7	15	1428	0.0049	0.00431525
GO:0004866	endopeptidase inhibitor activity	Molecular Function	TRINITY_DN12096_c0_g1, TRINITY_DN51814_c0_g1	2	15	64	0.0312	0.00470187
GO:0030414	peptidase inhibitor activity	Molecular Function	TRINITY_DN12096_c0_g1, TRINITY_DN51814_c0_g1	2	15	64	0.0312	0.00470187
GO:0005499	vitamin D binding	Molecular Function	TRINITY_DN41442_c0_g1	1	15	3	0.3333	0.00487487
GO:0015232	heme transmembrane transporter activity	Molecular Function	TRINITY_DN23956_c0_g2	1	15	3	0.3333	0.00487487
GO:0043135	5-phosphoribosyl 1-pyrophosphate pyrophosphatase activity	Molecular Function	TRINITY_DN10007_c0_g1	1	15	3	0.3333	0.00487487
GO:0070653	high-density lipoprotein particle receptor binding	Molecular Function	TRINITY_DN50037_c0_g1	1	15	3	0.3333	0.00487487
GO:0019842	vitamin binding	Molecular Function	TRINITY_DN41442_c0_g1, TRINITY_DN50106_c0_g1	2	15	67	0.0299	0.00514216
GO:0061135	endopeptidase regulator activity	Molecular Function	TRINITY_DN12096_c0_g1, TRINITY_DN51814_c0_g1	2	15	70	0.0286	0.00560082
GO:0008144	obsolete drug binding	Molecular Function	TRINITY_DN22240_c0_g2, TRINITY_DN36297_c0_g2, TRINITY_DN41442_c0_g1, TRINITY_DN50106_c0_g1	4	15	470	0.0085	0.00581154
GO:0004081	asymmetrical	Molecular Function	TRINITY_DN10007_c0_g1	1	15	4	0.25	0.00649489
GO:0008392	arachidonic acid epoxygenase activity	Molecular Function	TRINITY_DN36297_c0_g2	1	15	4	0.25	0.00649489
GO:0008796	5'-nucleosyl	Molecular Function	TRINITY_DN10007_c0_g1	1	15	4	0.25	0.00649489
GO:0016500	protein-hormone receptor activity	Molecular Function	TRINITY_DN18417_c0_g1	1	15	4	0.25	0.00649489
GO:0016712	oxidoreductase activity, acting on paired donors, with incorporation or reduction of molecular oxygen, reduced flavin or flavoprotein as one donor, and incorporation of one atom of oxygen	Molecular Function	TRINITY_DN36297_c0_g2	1	15	4	0.25	0.00649489
GO:0060228	phosphatidylcholine-sterol O-acyltransferase activator activity	Molecular Function	TRINITY_DN50037_c0_g1	1	15	4	0.25	0.00649489
GO:0016705	oxidoreductase activity, acting on paired donors, with incorporation or reduction of molecular oxygen	Molecular Function	TRINITY_DN22240_c0_g2, TRINITY_DN36297_c0_g2	2	15	83	0.0241	0.00779649
GO:0008035	high-density lipoprotein particle binding	Molecular Function	TRINITY_DN50037_c0_g1	1	15	5	0.2	0.00811245
GO:0008391	arachidonic acid monooxygenase activity	Molecular Function	TRINITY_DN36297_c0_g2	1	15	5	0.2	0.00811245
GO:0045499	chemorepellent activity	Molecular Function	TRINITY_DN50037_c0_g1	1	15	5	0.2	0.00811245
GO:0034191	apolipoprotein A-I receptor binding	Molecular Function	TRINITY_DN50037_c0_g1	1	15	6	0.1667	0.00972755
GO:0070061	fructose binding	Molecular Function	TRINITY_DN41794_c0_g2	1	15	6	0.1667	0.00972755
GO:0061134	peptidase regulator activity	Molecular Function	TRINITY_DN12096_c0_g1, TRINITY_DN51814_c0_g1	2	15	96	0.0208	0.0103207
GO:0048037	obsolete cofactor binding	Molecular Function	TRINITY_DN23956_c0_g2, TRINITY_DN36297_c0_g2, TRINITY_DN50106_c0_g1	3	15	299	0.01	0.0115094
GO:0004332	fructose-bisphosphate aldolase activity	Molecular Function	TRINITY_DN41794_c0_g2	1	15	8	0.125	0.0129504
GO:0008390	testosterone 16-alpha-hydroxylase activity	Molecular Function	TRINITY_DN22240_c0_g2	1	15	8	0.125	0.0129504
GO:0033695	oxidoreductase activity, acting on CH or CH2 groups, quinone or similar compound as acceptor	Molecular Function	TRINITY_DN22240_c0_g2	1	15	8	0.125	0.0129504
GO:0034190	apolipoprotein receptor binding	Molecular Function	TRINITY_DN50037_c0_g1	1	15	8	0.125	0.0129504
GO:0034875	caffeine oxidase activity	Molecular Function	TRINITY_DN22240_c0_g2	1	15	8	0.125	0.0129504
GO:0050649	testosterone 6-beta-hydroxylase activity	Molecular Function	TRINITY_DN22240_c0_g2	1	15	8	0.125	0.0129504
GO:0002020	protease binding	Molecular Function	TRINITY_DN12096_c0_g1, TRINITY_DN41794_c0_g2	2	15	114	0.0175	0.0143341
GO:0004714	transmembrane receptor protein tyrosine kinase activity	Molecular Function	TRINITY_DN18417_c0_g1	1	15	9	0.1111	0.0145581
GO:0015643	toxic substance binding	Molecular Function	TRINITY_DN50106_c0_g1	1	15	9	0.1111	0.0145581
GO:0016709	P	Molecular Function	TRINITY_DN36297_c0_g2	1	15	9	0.1111	0.0145581
GO:0030292	protein tyrosine kinase inhibitor activity	Molecular Function	TRINITY_DN51814_c0_g1	1	15	9	0.1111	0.0145581
GO:0030343	vitamin D3 25-hydroxylase activity	Molecular Function	TRINITY_DN22240_c0_g2	1	15	9	0.1111	0.0145581
GO:0070576	vitamin D 24-hydroxylase activity	Molecular Function	TRINITY_DN22240_c0_g2	1	15	9	0.1111	0.0145581
GO:0070643	vitamin D 25-hydroxylase activity	Molecular Function	TRINITY_DN22240_c0_g2	1	15	9	0.1111	0.0145581
GO:0101020	estrogen 16-alpha-hydroxylase activity	Molecular Function	TRINITY_DN22240_c0_g2	1	15	9	0.1111	0.0145581
GO:0004551	dinucleotide phosphatase activity	Molecular Function	TRINITY_DN10007_c0_g1	1	15	10	0.1	0.0161634
GO:0055102	lipase inhibitor activity	Molecular Function	TRINITY_DN50037_c0_g1	1	15	10	0.1	0.0161634
GO:0071813	lipoprotein particle binding	Molecular Function	TRINITY_DN50037_c0_g1	1	15	10	0.1	0.0161634
GO:0071814	protein-lipid complex binding	Molecular Function	TRINITY_DN50037_c0_g1	1	15	10	0.1	0.0161634
GO:0010181	FMN binding	Molecular Function	TRINITY_DN36297_c0_g2	1	15	13	0.0769	0.0209647
GO:0016832	aldehyde-lyase activity	Molecular Function	TRINITY_DN41794_c0_g2	1	15	14	0.0714	0.0225603
GO:0030911	TPR domain binding	Molecular Function	TRINITY_DN5711_c0_g3	1	15	15	0.0667	0.0241534
GO:0019199	transmembrane receptor protein kinase activity	Molecular Function	TRINITY_DN18417_c0_g1	1	15	16	0.0625	0.0257441
GO:0015248	obsolete sterol transporter activity	Molecular Function	TRINITY_DN50037_c0_g1	1	15	17	0.0588	0.0273324
GO:0035259	nuclear glucocorticoid receptor binding	Molecular Function	TRINITY_DN5711_c0_g3	1	15	17	0.0588	0.0273324
GO:0051184	obsolete cofactor transmembrane transporter activity	Molecular Function	TRINITY_DN23956_c0_g2	1	15	18	0.0556	0.0289183
GO:0032451	demethylase activity	Molecular Function	TRINITY_DN22240_c0_g2	1	15	20	0.05	0.0320828
GO:0042802	identical protein binding	Molecular Function	TRINITY_DN12096_c0_g1, TRINITY_DN41794_c0_g2, TRINITY_DN50037_c0_g1, TRINITY_DN50106_c0_g1, TRINITY_DN5711_c0_g3	5	15	1169	0.0043	0.0327512
GO:0043169	cation binding	Molecular Function	TRINITY_DN22240_c0_g2, TRINITY_DN41794_c0_g2, TRINITY_DN50037_c0_g1, TRINITY_DN50106_c0_g1	4	15	802	0.005	0.0357326
GO:0016725	oxidoreductase activity, acting on CH or CH2 groups	Molecular Function	TRINITY_DN22240_c0_g2	1	15	24	0.0417	0.0383829
GO:0005543	phospholipid binding	Molecular Function	TRINITY_DN41794_c0_g2, TRINITY_DN50037_c0_g1	2	15	194	0.0103	0.0386594
GO:0050662	obsolete coenzyme binding	Molecular Function	TRINITY_DN36297_c0_g2, TRINITY_DN50106_c0_g1	2	15	197	0.0102	0.0397559
GO:0015485	cholesterol binding	Molecular Function	TRINITY_DN50037_c0_g1	1	15	25	0.04	0.039952
GO:0032934	sterol binding	Molecular Function	TRINITY_DN50037_c0_g1	1	15	27	0.037	0.0430829
GO:0005548	phospholipid transporter activity	Molecular Function	TRINITY_DN50037_c0_g1	1	15	29	0.0345	0.0462043
GO:0030234	enzyme regulator activity	Molecular Function	TRINITY_DN12096_c0_g1, TRINITY_DN50037_c0_g1, TRINITY_DN51814_c0_g1	3	15	515	0.0058	0.047758
GO:0070325	lipoprotein particle receptor binding	Molecular Function	TRINITY_DN50037_c0_g1	1	15	30	0.0333	0.0477614
GO:0030170	pyridoxal phosphate binding	Molecular Function	TRINITY_DN50106_c0_g1	1	15	31	0.0323	0.0493162
GO:0070279	vitamin B6 binding	Molecular Function	TRINITY_DN50106_c0_g1	1	15	31	0.0323	0.0493162
Juv_7 vs Juv_c
GO_ID	GO_Term	GO_Category	IDs	Number of genes	Total Significant ID Number	Background ID Number	Rich.Factor	P.value
GO:0040003	chitin-based cuticle development	Biological Process	TRINITY_DN10852_c0_g1, TRINITY_DN1097_c1_g1, TRINITY_DN1230_c0_g1, TRINITY_DN1557_c0_g3, TRINITY_DN1598_c0_g1, TRINITY_DN1700_c0_g1, TRINITY_DN1774_c0_g1, TRINITY_DN22741_c0_g1, TRINITY_DN23252_c0_g1, TRINITY_DN2449_c0_g1, TRINITY_DN2537_c0_g1, TRINITY_DN2574_c0_g1, TRINITY_DN26153_c0_g1, TRINITY_DN2640_c0_g2, TRINITY_DN2732_c0_g1, TRINITY_DN3143_c0_g1, TRINITY_DN40358_c0_g1, TRINITY_DN4094_c0_g1…	24	67	148	0.1622	6.86889e-27
GO:0042335	cuticle development	Biological Process	TRINITY_DN10852_c0_g1, TRINITY_DN1097_c1_g1, TRINITY_DN1230_c0_g1, TRINITY_DN1557_c0_g3, TRINITY_DN1598_c0_g1, TRINITY_DN1700_c0_g1, TRINITY_DN1774_c0_g1, TRINITY_DN21942_c0_g1, TRINITY_DN22741_c0_g1, TRINITY_DN23252_c0_g1, TRINITY_DN2449_c0_g1, TRINITY_DN2537_c0_g1, TRINITY_DN2574_c0_g1, TRINITY_DN26153_c0_g1, TRINITY_DN2640_c0_g2, TRINITY_DN2732_c0_g1, TRINITY_DN3143_c0_g1, TRINITY_DN40358_c0_g…	26	67	241	0.1079	1.9345e-24
GO:0048856	anatomical structure development	Biological Process	TRINITY_DN10852_c0_g1, TRINITY_DN1097_c1_g1, TRINITY_DN12096_c0_g1, TRINITY_DN1230_c0_g1, TRINITY_DN13384_c0_g1, TRINITY_DN14023_c0_g1, TRINITY_DN1557_c0_g3, TRINITY_DN1598_c0_g1, TRINITY_DN1700_c0_g1, TRINITY_DN1774_c0_g1, TRINITY_DN18417_c0_g1, TRINITY_DN1910_c0_g1, TRINITY_DN21942_c0_g1, TRINITY_DN22741_c0_g1, TRINITY_DN23252_c0_g1, TRINITY_DN2449_c0_g1, TRINITY_DN2537_c0_g1, TRINITY_DN2574_c0…	44	67	3686	0.0119	1.8007e-05
GO:0032502	developmental process	Biological Process	TRINITY_DN10852_c0_g1, TRINITY_DN1097_c1_g1, TRINITY_DN12096_c0_g1, TRINITY_DN1230_c0_g1, TRINITY_DN13384_c0_g1, TRINITY_DN14023_c0_g1, TRINITY_DN1557_c0_g3, TRINITY_DN1598_c0_g1, TRINITY_DN1700_c0_g1, TRINITY_DN1774_c0_g1, TRINITY_DN18417_c0_g1, TRINITY_DN1910_c0_g1, TRINITY_DN21942_c0_g1, TRINITY_DN22240_c0_g2, TRINITY_DN22741_c0_g1, TRINITY_DN23252_c0_g1, TRINITY_DN2449_c0_g1, TRINITY_DN2537_c…	45	67	3837	0.0117	2.03555e-05
GO:0007275	multicellular organism development	Biological Process	TRINITY_DN10852_c0_g1, TRINITY_DN1097_c1_g1, TRINITY_DN12096_c0_g1, TRINITY_DN1230_c0_g1, TRINITY_DN13384_c0_g1, TRINITY_DN1557_c0_g3, TRINITY_DN1598_c0_g1, TRINITY_DN1700_c0_g1, TRINITY_DN1774_c0_g1, TRINITY_DN1910_c0_g1, TRINITY_DN21942_c0_g1, TRINITY_DN22741_c0_g1, TRINITY_DN23252_c0_g1, TRINITY_DN2449_c0_g1, TRINITY_DN2537_c0_g1, TRINITY_DN2574_c0_g1, TRINITY_DN26153_c0_g1, TRINITY_DN2640_c0_…	42	67	3458	0.0121	2.43507e-05
GO:0032501	multicellular organismal process	Biological Process	TRINITY_DN10852_c0_g1, TRINITY_DN1097_c1_g1, TRINITY_DN12096_c0_g1, TRINITY_DN1230_c0_g1, TRINITY_DN13171_c0_g1, TRINITY_DN13384_c0_g1, TRINITY_DN1557_c0_g3, TRINITY_DN1598_c0_g1, TRINITY_DN1700_c0_g1, TRINITY_DN1774_c0_g1, TRINITY_DN18417_c0_g1, TRINITY_DN1910_c0_g1, TRINITY_DN21942_c0_g1, TRINITY_DN22741_c0_g1, TRINITY_DN23252_c0_g1, TRINITY_DN2449_c0_g1, TRINITY_DN2537_c0_g1, TRINITY_DN2574_c0…	46	67	4078	0.0113	4.48003e-05
GO:0019433	triglyceride catabolic process	Biological Process	TRINITY_DN1910_c0_g1, TRINITY_DN2626_c0_g1, TRINITY_DN50037_c0_g1, TRINITY_DN8870_c0_g2	4	67	33	0.1212	8.90475e-05
GO:0008202	steroid metabolic process	Biological Process	TRINITY_DN1910_c0_g1, TRINITY_DN22240_c0_g2, TRINITY_DN36297_c0_g2, TRINITY_DN4013_c0_g2, TRINITY_DN41442_c0_g1, TRINITY_DN50037_c0_g1, TRINITY_DN50106_c0_g1	7	67	163	0.0429	0.000169644
GO:0034014	response to triglyceride	Biological Process	TRINITY_DN12096_c0_g1, TRINITY_DN35603_c0_g1	2	67	4	0.5	0.000309417
GO:0006641	triglyceride metabolic process	Biological Process	TRINITY_DN1910_c0_g1, TRINITY_DN2626_c0_g1, TRINITY_DN36297_c0_g2, TRINITY_DN50037_c0_g1, TRINITY_DN8870_c0_g2	5	67	86	0.0581	0.000385675
GO:0042180	cellular ketone metabolic process	Biological Process	TRINITY_DN13957_c0_g1, TRINITY_DN17860_c0_g1, TRINITY_DN22240_c0_g2, TRINITY_DN4013_c0_g2, TRINITY_DN50106_c0_g1	5	67	97	0.0515	0.000671158
GO:0046461	neutral lipid catabolic process	Biological Process	TRINITY_DN1910_c0_g1, TRINITY_DN2626_c0_g1, TRINITY_DN50037_c0_g1, TRINITY_DN8870_c0_g2	4	67	57	0.0702	0.00075415
GO:0046464	acylglycerol catabolic process	Biological Process	TRINITY_DN1910_c0_g1, TRINITY_DN2626_c0_g1, TRINITY_DN50037_c0_g1, TRINITY_DN8870_c0_g2	4	67	57	0.0702	0.00075415
GO:0008150	biological_process	Biological Process	TRINITY_DN10852_c0_g1, TRINITY_DN1097_c1_g1, TRINITY_DN1191_c0_g2, TRINITY_DN12096_c0_g1, TRINITY_DN1230_c0_g1, TRINITY_DN13171_c0_g1, TRINITY_DN13384_c0_g1, TRINITY_DN13957_c0_g1, TRINITY_DN14023_c0_g1, TRINITY_DN1557_c0_g3, TRINITY_DN1598_c0_g1, TRINITY_DN1700_c0_g1, TRINITY_DN1774_c0_g1, TRINITY_DN17860_c0_g1, TRINITY_DN18417_c0_g1, TRINITY_DN1910_c0_g1, TRINITY_DN21942_c0_g1, TRINITY_DN22240_…	63	67	7329	0.0086	0.000903812
GO:0009074	aromatic amino acid family catabolic process	Biological Process	TRINITY_DN17860_c0_g1, TRINITY_DN29912_c0_g2, TRINITY_DN41634_c0_g2	3	67	27	0.1111	0.000947889
GO:0051707	response to other organism	Biological Process	TRINITY_DN12096_c0_g1, TRINITY_DN13171_c0_g1, TRINITY_DN1910_c0_g1, TRINITY_DN21942_c0_g1, TRINITY_DN22240_c0_g2, TRINITY_DN2660_c0_g1, TRINITY_DN35603_c0_g1, TRINITY_DN50106_c0_g1, TRINITY_DN51808_c0_g1, TRINITY_DN6998_c0_g1, TRINITY_DN7001_c0_g1, TRINITY_DN8833_c0_g1	12	67	598	0.0201	0.00110899
GO:0046503	glycerolipid catabolic process	Biological Process	TRINITY_DN1910_c0_g1, TRINITY_DN2626_c0_g1, TRINITY_DN50037_c0_g1, TRINITY_DN8870_c0_g2	4	67	65	0.0615	0.00123756
GO:0043207	response to external biotic stimulus	Biological Process	TRINITY_DN12096_c0_g1, TRINITY_DN13171_c0_g1, TRINITY_DN1910_c0_g1, TRINITY_DN21942_c0_g1, TRINITY_DN22240_c0_g2, TRINITY_DN2660_c0_g1, TRINITY_DN35603_c0_g1, TRINITY_DN50106_c0_g1, TRINITY_DN51808_c0_g1, TRINITY_DN6998_c0_g1, TRINITY_DN7001_c0_g1, TRINITY_DN8833_c0_g1	12	67	610	0.0197	0.00131706
GO:0006638	neutral lipid metabolic process	Biological Process	TRINITY_DN1910_c0_g1, TRINITY_DN2626_c0_g1, TRINITY_DN36297_c0_g2, TRINITY_DN50037_c0_g1, TRINITY_DN8870_c0_g2	5	67	114	0.0439	0.00139052
GO:0006639	acylglycerol metabolic process	Biological Process	TRINITY_DN1910_c0_g1, TRINITY_DN2626_c0_g1, TRINITY_DN36297_c0_g2, TRINITY_DN50037_c0_g1, TRINITY_DN8870_c0_g2	5	67	114	0.0439	0.00139052
GO:0021914	negative regulation of smoothened signaling pathway involved in ventral spinal cord patterning	Biological Process	TRINITY_DN21942_c0_g1, TRINITY_DN6998_c0_g1	2	67	8	0.25	0.00141703
GO:0021919	obsolete BMP signaling pathway involved in spinal cord dorsal/ventral patterning	Biological Process	TRINITY_DN21942_c0_g1, TRINITY_DN6998_c0_g1	2	67	8	0.25	0.00141703
GO:0016042	lipid catabolic process	Biological Process	TRINITY_DN1910_c0_g1, TRINITY_DN22240_c0_g2, TRINITY_DN2626_c0_g1, TRINITY_DN50037_c0_g1, TRINITY_DN7930_c0_g1, TRINITY_DN8833_c0_g1, TRINITY_DN8870_c0_g2	7	67	237	0.0295	0.00159175
GO:0034375	high-density lipoprotein particle remodeling	Biological Process	TRINITY_DN50037_c0_g1, TRINITY_DN50106_c0_g1	2	67	9	0.2222	0.00181335
GO:0009607	response to biotic stimulus	Biological Process	TRINITY_DN12096_c0_g1, TRINITY_DN13171_c0_g1, TRINITY_DN1910_c0_g1, TRINITY_DN21942_c0_g1, TRINITY_DN22240_c0_g2, TRINITY_DN2660_c0_g1, TRINITY_DN35603_c0_g1, TRINITY_DN50106_c0_g1, TRINITY_DN51808_c0_g1, TRINITY_DN6998_c0_g1, TRINITY_DN7001_c0_g1, TRINITY_DN8833_c0_g1	12	67	634	0.0189	0.00183162
GO:0016098	monoterpenoid metabolic process	Biological Process	TRINITY_DN22240_c0_g2, TRINITY_DN36297_c0_g2	2	67	10	0.2	0.00225607
GO:0034368	protein-lipid complex remodeling	Biological Process	TRINITY_DN50037_c0_g1, TRINITY_DN50106_c0_g1	2	67	10	0.2	0.00225607
GO:0034369	plasma lipoprotein particle remodeling	Biological Process	TRINITY_DN50037_c0_g1, TRINITY_DN50106_c0_g1	2	67	10	0.2	0.00225607
GO:0009072	aromatic amino acid metabolic process	Biological Process	TRINITY_DN17860_c0_g1, TRINITY_DN29912_c0_g2, TRINITY_DN41634_c0_g2	3	67	40	0.075	0.00299323
GO:0002700	regulation of production of molecular mediator of immune response	Biological Process	TRINITY_DN14023_c0_g1, TRINITY_DN23956_c0_g2, TRINITY_DN50037_c0_g1, TRINITY_DN7001_c0_g1	4	67	83	0.0482	0.00304634
GO:0009820	alkaloid metabolic process	Biological Process	TRINITY_DN22240_c0_g2, TRINITY_DN29912_c0_g2	2	67	12	0.1667	0.00327799
GO:0006720	isoprenoid metabolic process	Biological Process	TRINITY_DN13957_c0_g1, TRINITY_DN22240_c0_g2, TRINITY_DN36297_c0_g2, TRINITY_DN50037_c0_g1	4	67	86	0.0465	0.0034636
GO:0007586	digestion	Biological Process	TRINITY_DN13171_c0_g1, TRINITY_DN1910_c0_g1, TRINITY_DN21942_c0_g1, TRINITY_DN8870_c0_g2	4	67	87	0.046	0.00361091
GO:0006629	lipid metabolic process	Biological Process	TRINITY_DN13957_c0_g1, TRINITY_DN1910_c0_g1, TRINITY_DN22240_c0_g2, TRINITY_DN2626_c0_g1, TRINITY_DN36297_c0_g2, TRINITY_DN4013_c0_g2, TRINITY_DN41442_c0_g1, TRINITY_DN50037_c0_g1, TRINITY_DN50106_c0_g1, TRINITY_DN7930_c0_g1, TRINITY_DN8833_c0_g1, TRINITY_DN8870_c0_g2	12	67	692	0.0173	0.00378789
GO:0042448	progesterone metabolic process	Biological Process	TRINITY_DN22240_c0_g2, TRINITY_DN50106_c0_g1	2	67	14	0.1429	0.00447747
GO:0010565	regulation of cellular ketone metabolic process	Biological Process	TRINITY_DN29912_c0_g2, TRINITY_DN50037_c0_g1, TRINITY_DN7908_c0_g1, TRINITY_DN8870_c0_g2	4	67	94	0.0426	0.00476306
GO:0006569	tryptophan catabolic process	Biological Process	TRINITY_DN17860_c0_g1, TRINITY_DN29912_c0_g2	2	67	15	0.1333	0.00514216
GO:0021511	spinal cord patterning	Biological Process	TRINITY_DN21942_c0_g1, TRINITY_DN6998_c0_g1	2	67	15	0.1333	0.00514216
GO:0021513	spinal cord dorsal/ventral patterning	Biological Process	TRINITY_DN21942_c0_g1, TRINITY_DN6998_c0_g1	2	67	15	0.1333	0.00514216
GO:0034367	protein-containing complex remodeling	Biological Process	TRINITY_DN50037_c0_g1, TRINITY_DN50106_c0_g1	2	67	15	0.1333	0.00514216
GO:0042436	indole-containing compound catabolic process	Biological Process	TRINITY_DN17860_c0_g1, TRINITY_DN29912_c0_g2	2	67	15	0.1333	0.00514216
GO:0050996	positive regulation of lipid catabolic process	Biological Process	TRINITY_DN50037_c0_g1, TRINITY_DN8870_c0_g2	2	67	15	0.1333	0.00514216
GO:0046218	obsolete indolalkylamine catabolic process	Biological Process	TRINITY_DN17860_c0_g1, TRINITY_DN29912_c0_g2	2	67	15	0.1333	0.00514216
GO:0002639	positive regulation of immunoglobulin production	Biological Process	TRINITY_DN23956_c0_g2, TRINITY_DN7001_c0_g1	2	67	16	0.125	0.00584931
GO:0042359	vitamin D metabolic process	Biological Process	TRINITY_DN22240_c0_g2, TRINITY_DN41442_c0_g1	2	67	16	0.125	0.00584931
GO:0002576	platelet degranulation	Biological Process	TRINITY_DN12096_c0_g1, TRINITY_DN50037_c0_g1, TRINITY_DN50106_c0_g1, TRINITY_DN51814_c0_g1	4	67	103	0.0388	0.00657779
GO:0001897	symbiont-mediated cytolysis of host cell	Biological Process	TRINITY_DN50106_c0_g1	1	67	1	1	0.00726918
GO:0002476	antigen processing and presentation of endogenous peptide antigen via MHC class Ib	Biological Process	TRINITY_DN7001_c0_g1	1	67	1	1	0.00726918
GO:0002485	antigen processing and presentation of endogenous peptide antigen via MHC class I via ER pathway, TAP-dependent	Biological Process	TRINITY_DN7001_c0_g1	1	67	1	1	0.00726918
GO:0002488	antigen processing and presentation of endogenous peptide antigen via MHC class Ib via ER pathway	Biological Process	TRINITY_DN7001_c0_g1	1	67	1	1	0.00726918
GO:0002489	antigen processing and presentation of endogenous peptide antigen via MHC class Ib via ER pathway, TAP-dependent	Biological Process	TRINITY_DN7001_c0_g1	1	67	1	1	0.00726918
GO:0018910	benzene metabolic process	Biological Process	TRINITY_DN36297_c0_g2	1	67	1	1	0.00726918
GO:0019836	hemolysis by symbiont of host erythrocytes	Biological Process	TRINITY_DN50106_c0_g1	1	67	1	1	0.00726918
GO:0032620	interleukin-17 production	Biological Process	TRINITY_DN7001_c0_g1	1	67	1	1	0.00726918
GO:0032679	regulation of TRAIL production	Biological Process	TRINITY_DN7001_c0_g1	1	67	1	1	0.00726918
GO:0032759	positive regulation of TRAIL production	Biological Process	TRINITY_DN7001_c0_g1	1	67	1	1	0.00726918
GO:0044179	hemolysis in another organism	Biological Process	TRINITY_DN50106_c0_g1	1	67	1	1	0.00726918
GO:0046010	positive regulation of circadian sleep/wake cycle, non-REM sleep	Biological Process	TRINITY_DN50106_c0_g1	1	67	1	1	0.00726918
GO:0071240	cellular response to food	Biological Process	TRINITY_DN18417_c0_g1	1	67	1	1	0.00726918
GO:0090357	regulation of tryptophan metabolic process	Biological Process	TRINITY_DN29912_c0_g2	1	67	1	1	0.00726918
GO:1900003	regulation of serine-type endopeptidase activity	Biological Process	TRINITY_DN12096_c0_g1	1	67	1	1	0.00726918
GO:1900004	negative regulation of serine-type endopeptidase activity	Biological Process	TRINITY_DN12096_c0_g1	1	67	1	1	0.00726918
GO:1902571	regulation of serine-type peptidase activity	Biological Process	TRINITY_DN12096_c0_g1	1	67	1	1	0.00726918
GO:1902572	negative regulation of serine-type peptidase activity	Biological Process	TRINITY_DN12096_c0_g1	1	67	1	1	0.00726918
GO:1904984	regulation of quinolinate biosynthetic process	Biological Process	TRINITY_DN29912_c0_g2	1	67	1	1	0.00726918
GO:1904985	negative regulation of quinolinate biosynthetic process	Biological Process	TRINITY_DN29912_c0_g2	1	67	1	1	0.00726918
GO:1905003	picolinic acid metabolic process	Biological Process	TRINITY_DN29912_c0_g2	1	67	1	1	0.00726918
GO:1905004	picolinic acid biosynthetic process	Biological Process	TRINITY_DN29912_c0_g2	1	67	1	1	0.00726918
GO:1905012	regulation of 'de novo' NAD biosynthetic process from tryptophan	Biological Process	TRINITY_DN29912_c0_g2	1	67	1	1	0.00726918
GO:2000295	regulation of hydrogen peroxide catabolic process	Biological Process	TRINITY_DN51808_c0_g1	1	67	1	1	0.00726918
GO:2000296	negative regulation of hydrogen peroxide catabolic process	Biological Process	TRINITY_DN51808_c0_g1	1	67	1	1	0.00726918
GO:0052331	obsolete hemolysis in other organism involved in symbiotic interaction	Biological Process	TRINITY_DN50106_c0_g1	1	67	1	1	0.00726918
GO:0006521	regulation of cellular amino acid metabolic process	Biological Process	TRINITY_DN29912_c0_g2, TRINITY_DN7908_c0_g1	2	67	19	0.1053	0.00821913
GO:0006568	tryptophan metabolic process	Biological Process	TRINITY_DN17860_c0_g1, TRINITY_DN29912_c0_g2	2	67	19	0.1053	0.00821913
GO:0006586	indolalkylamine metabolic process	Biological Process	TRINITY_DN17860_c0_g1, TRINITY_DN29912_c0_g2	2	67	19	0.1053	0.00821913
GO:0002702	positive regulation of production of molecular mediator of immune response	Biological Process	TRINITY_DN14023_c0_g1, TRINITY_DN23956_c0_g2, TRINITY_DN7001_c0_g1	3	67	58	0.0517	0.0085193
GO:0008207	C21-steroid hormone metabolic process	Biological Process	TRINITY_DN22240_c0_g2, TRINITY_DN50106_c0_g1	2	67	21	0.0952	0.00999981
GO:0042759	long-chain fatty acid biosynthetic process	Biological Process	TRINITY_DN22240_c0_g2, TRINITY_DN36297_c0_g2	2	67	22	0.0909	0.0109486
GO:0006954	inflammatory response	Biological Process	TRINITY_DN12096_c0_g1, TRINITY_DN1910_c0_g1, TRINITY_DN51808_c0_g1, TRINITY_DN51814_c0_g1	4	67	121	0.0331	0.0114701
GO:0051290	protein heterotetramerization	Biological Process	TRINITY_DN13957_c0_g1, TRINITY_DN41794_c0_g2	2	67	23	0.087	0.0119355
GO:0060416	response to growth hormone	Biological Process	TRINITY_DN35603_c0_g1, TRINITY_DN51808_c0_g1	2	67	23	0.087	0.0119355
GO:0070268	cornification	Biological Process	TRINITY_DN1910_c0_g1, TRINITY_DN21942_c0_g1	2	67	23	0.087	0.0119355
GO:0006898	receptor-mediated endocytosis	Biological Process	TRINITY_DN23956_c0_g2, TRINITY_DN50037_c0_g1, TRINITY_DN50106_c0_g1, TRINITY_DN51808_c0_g1	4	67	123	0.0325	0.0121264
GO:0009617	response to bacterium	Biological Process	TRINITY_DN12096_c0_g1, TRINITY_DN13171_c0_g1, TRINITY_DN1910_c0_g1, TRINITY_DN22240_c0_g2, TRINITY_DN35603_c0_g1, TRINITY_DN51808_c0_g1, TRINITY_DN7001_c0_g1, TRINITY_DN8833_c0_g1	8	67	434	0.0184	0.0129264
GO:0042430	indole-containing compound metabolic process	Biological Process	TRINITY_DN17860_c0_g1, TRINITY_DN29912_c0_g2	2	67	24	0.0833	0.01296
GO:0051180	vitamin transport	Biological Process	TRINITY_DN41442_c0_g1, TRINITY_DN50037_c0_g1	2	67	24	0.0833	0.01296
GO:0010035	obsolete response to inorganic substance	Biological Process	TRINITY_DN12096_c0_g1, TRINITY_DN21942_c0_g1, TRINITY_DN22240_c0_g2, TRINITY_DN35603_c0_g1, TRINITY_DN36297_c0_g2, TRINITY_DN41794_c0_g2, TRINITY_DN50106_c0_g1, TRINITY_DN51808_c0_g1, TRINITY_DN8870_c0_g2	9	67	524	0.0172	0.0130216
GO:0002526	acute inflammatory response	Biological Process	TRINITY_DN51808_c0_g1, TRINITY_DN51814_c0_g1	2	67	25	0.08	0.0140214
GO:0002637	regulation of immunoglobulin production	Biological Process	TRINITY_DN23956_c0_g2, TRINITY_DN7001_c0_g1	2	67	25	0.08	0.0140214
GO:0045923	positive regulation of fatty acid metabolic process	Biological Process	TRINITY_DN50037_c0_g1, TRINITY_DN8870_c0_g2	2	67	25	0.08	0.0140214
GO:0002484	antigen processing and presentation of endogenous peptide antigen via MHC class I via ER pathway	Biological Process	TRINITY_DN7001_c0_g1	1	67	2	0.5	0.0144863
GO:0006001	fructose catabolic process	Biological Process	TRINITY_DN41794_c0_g2	1	67	2	0.5	0.0144863
GO:0006769	nicotinamide metabolic process	Biological Process	TRINITY_DN29912_c0_g2	1	67	2	0.5	0.0144863
GO:0008211	glucocorticoid metabolic process	Biological Process	TRINITY_DN50037_c0_g1	1	67	2	0.5	0.0144863
GO:0018885	carbon tetrachloride metabolic process	Biological Process	TRINITY_DN36297_c0_g2	1	67	2	0.5	0.0144863
GO:0031649	heat generation	Biological Process	TRINITY_DN18417_c0_g1	1	67	2	0.5	0.0144863
GO:0032611	interleukin-1 beta production	Biological Process	TRINITY_DN7001_c0_g1	1	67	2	0.5	0.0144863
GO:0032612	interleukin-1 production	Biological Process	TRINITY_DN7001_c0_g1	1	67	2	0.5	0.0144863
GO:0032736	positive regulation of interleukin-13 production	Biological Process	TRINITY_DN7001_c0_g1	1	67	2	0.5	0.0144863
GO:0033590	response to cobalamin	Biological Process	TRINITY_DN51808_c0_g1	1	67	2	0.5	0.0144863
GO:0033986	response to methanol	Biological Process	TRINITY_DN12096_c0_g1	1	67	2	0.5	0.0144863
GO:0034696	response to prostaglandin F	Biological Process	TRINITY_DN35603_c0_g1	1	67	2	0.5	0.0144863
GO:0036037	CD8-positive, alpha-beta T cell activation	Biological Process	TRINITY_DN7001_c0_g1	1	67	2	0.5	0.0144863
GO:0042197	halogenated hydrocarbon metabolic process	Biological Process	TRINITY_DN36297_c0_g2	1	67	2	0.5	0.0144863
GO:0046687	response to chromate	Biological Process	TRINITY_DN12096_c0_g1	1	67	2	0.5	0.0144863
GO:0051715	cytolysis in another organism	Biological Process	TRINITY_DN50106_c0_g1	1	67	2	0.5	0.0144863
GO:0051977	lysophospholipid transport	Biological Process	TRINITY_DN8870_c0_g2	1	67	2	0.5	0.0144863
GO:0060354	negative regulation of cell adhesion molecule production	Biological Process	TRINITY_DN50037_c0_g1	1	67	2	0.5	0.0144863
GO:0061624	fructose catabolic process to hydroxyacetone phosphate and glyceraldehyde-3-phosphate	Biological Process	TRINITY_DN41794_c0_g2	1	67	2	0.5	0.0144863
GO:0061625	glycolytic process through fructose-1-phosphate	Biological Process	TRINITY_DN41794_c0_g2	1	67	2	0.5	0.0144863
GO:1901246	regulation of lung ciliated cell differentiation	Biological Process	TRINITY_DN50037_c0_g1	1	67	2	0.5	0.0144863
GO:1901247	negative regulation of lung ciliated cell differentiation	Biological Process	TRINITY_DN50037_c0_g1	1	67	2	0.5	0.0144863
GO:1902688	regulation of NAD metabolic process	Biological Process	TRINITY_DN29912_c0_g2	1	67	2	0.5	0.0144863
GO:2000566	positive regulation of CD8-positive, alpha-beta T cell proliferation	Biological Process	TRINITY_DN7001_c0_g1	1	67	2	0.5	0.0144863
GO:0051801	obsolete cytolysis in other organism involved in symbiotic interaction	Biological Process	TRINITY_DN50106_c0_g1	1	67	2	0.5	0.0144863
GO:0006721	terpenoid metabolic process	Biological Process	TRINITY_DN22240_c0_g2, TRINITY_DN36297_c0_g2, TRINITY_DN50037_c0_g1	3	67	71	0.0423	0.0147616
GO:0016540	protein autoprocessing	Biological Process	TRINITY_DN21942_c0_g1, TRINITY_DN6998_c0_g1	2	67	26	0.0769	0.0151193
GO:0097006	regulation of plasma lipoprotein particle levels	Biological Process	TRINITY_DN1910_c0_g1, TRINITY_DN50037_c0_g1, TRINITY_DN50106_c0_g1	3	67	72	0.0417	0.0153247
GO:0009310	amine catabolic process	Biological Process	TRINITY_DN17860_c0_g1, TRINITY_DN29912_c0_g2	2	67	27	0.0741	0.016253
GO:0031424	keratinization	Biological Process	TRINITY_DN1910_c0_g1, TRINITY_DN21942_c0_g1	2	67	27	0.0741	0.016253
GO:0042402	cellular biogenic amine catabolic process	Biological Process	TRINITY_DN17860_c0_g1, TRINITY_DN29912_c0_g2	2	67	27	0.0741	0.016253
GO:0042445	hormone metabolic process	Biological Process	TRINITY_DN22240_c0_g2, TRINITY_DN4013_c0_g2, TRINITY_DN50037_c0_g1, TRINITY_DN50106_c0_g1	4	67	136	0.0294	0.016982
GO:0002922	positive regulation of humoral immune response	Biological Process	TRINITY_DN14023_c0_g1, TRINITY_DN23956_c0_g2	2	67	28	0.0714	0.017422
GO:0044242	cellular lipid catabolic process	Biological Process	TRINITY_DN1910_c0_g1, TRINITY_DN2626_c0_g1, TRINITY_DN50037_c0_g1, TRINITY_DN8833_c0_g1, TRINITY_DN8870_c0_g2	5	67	210	0.0238	0.0180433
GO:0046486	glycerolipid metabolic process	Biological Process	TRINITY_DN1910_c0_g1, TRINITY_DN2626_c0_g1, TRINITY_DN36297_c0_g2, TRINITY_DN50037_c0_g1, TRINITY_DN8870_c0_g2	5	67	211	0.0237	0.0183796
GO:0008345	larval locomotory behavior	Biological Process	TRINITY_DN21942_c0_g1, TRINITY_DN6998_c0_g1	2	67	29	0.069	0.0186257
GO:0010038	response to metal ion	Biological Process	TRINITY_DN12096_c0_g1, TRINITY_DN21942_c0_g1, TRINITY_DN22240_c0_g2, TRINITY_DN35603_c0_g1, TRINITY_DN41794_c0_g2, TRINITY_DN50106_c0_g1, TRINITY_DN51808_c0_g1	7	67	377	0.0186	0.0191255
GO:0001101	response to acid chemical	Biological Process	TRINITY_DN12096_c0_g1, TRINITY_DN21942_c0_g1, TRINITY_DN35603_c0_g1, TRINITY_DN36297_c0_g2, TRINITY_DN41794_c0_g2, TRINITY_DN51808_c0_g1	6	67	293	0.0205	0.0193122
GO:0032869	cellular response to insulin stimulus	Biological Process	TRINITY_DN18417_c0_g1, TRINITY_DN35603_c0_g1, TRINITY_DN41794_c0_g2, TRINITY_DN51814_c0_g1	4	67	144	0.0278	0.0204989
GO:0001676	long-chain fatty acid metabolic process	Biological Process	TRINITY_DN22240_c0_g2, TRINITY_DN2626_c0_g1, TRINITY_DN36297_c0_g2	3	67	81	0.037	0.0209368
GO:0006775	fat-soluble vitamin metabolic process	Biological Process	TRINITY_DN22240_c0_g2, TRINITY_DN41442_c0_g1	2	67	31	0.0645	0.0211351
GO:0034381	plasma lipoprotein particle clearance	Biological Process	TRINITY_DN1910_c0_g1, TRINITY_DN50037_c0_g1	2	67	31	0.0645	0.0211351
GO:0050994	regulation of lipid catabolic process	Biological Process	TRINITY_DN50037_c0_g1, TRINITY_DN8870_c0_g2	2	67	31	0.0645	0.0211351
GO:0097264	self proteolysis	Biological Process	TRINITY_DN13384_c0_g1, TRINITY_DN21942_c0_g1	2	67	31	0.0645	0.0211351
GO:0098542	defense response to other organism	Biological Process	TRINITY_DN1910_c0_g1, TRINITY_DN21942_c0_g1, TRINITY_DN2660_c0_g1, TRINITY_DN6998_c0_g1, TRINITY_DN7001_c0_g1, TRINITY_DN8833_c0_g1	6	67	300	0.02	0.0214208
GO:0002717	positive regulation of natural killer cell mediated immunity	Biological Process	TRINITY_DN7001_c0_g1	1	67	3	0.3333	0.0216517
GO:0002923	regulation of humoral immune response mediated by circulating immunoglobulin	Biological Process	TRINITY_DN23956_c0_g2	1	67	3	0.3333	0.0216517
GO:0002925	positive regulation of humoral immune response mediated by circulating immunoglobulin	Biological Process	TRINITY_DN23956_c0_g2	1	67	3	0.3333	0.0216517
GO:0010901	regulation of very-low-density lipoprotein particle remodeling	Biological Process	TRINITY_DN50037_c0_g1	1	67	3	0.3333	0.0216517
GO:0010903	negative regulation of very-low-density lipoprotein particle remodeling	Biological Process	TRINITY_DN50037_c0_g1	1	67	3	0.3333	0.0216517
GO:0015886	heme transport	Biological Process	TRINITY_DN23956_c0_g2	1	67	3	0.3333	0.0216517
GO:0034115	negative regulation of heterotypic cell-cell adhesion	Biological Process	TRINITY_DN50037_c0_g1	1	67	3	0.3333	0.0216517
GO:0035376	sterol import	Biological Process	TRINITY_DN50037_c0_g1	1	67	3	0.3333	0.0216517
GO:0045188	regulation of circadian sleep/wake cycle, non-REM sleep	Biological Process	TRINITY_DN50106_c0_g1	1	67	3	0.3333	0.0216517
GO:0046641	positive regulation of alpha-beta T cell proliferation	Biological Process	TRINITY_DN7001_c0_g1	1	67	3	0.3333	0.0216517
GO:0060332	positive regulation of response to type II interferon	Biological Process	TRINITY_DN23956_c0_g2	1	67	3	0.3333	0.0216517
GO:0060335	positive regulation of type II interferon-mediated signaling pathway	Biological Process	TRINITY_DN23956_c0_g2	1	67	3	0.3333	0.0216517
GO:0070508	cholesterol import	Biological Process	TRINITY_DN50037_c0_g1	1	67	3	0.3333	0.0216517
GO:0070543	response to linoleic acid	Biological Process	TRINITY_DN35603_c0_g1	1	67	3	0.3333	0.0216517
GO:1901678	iron coordination entity transport	Biological Process	TRINITY_DN23956_c0_g2	1	67	3	0.3333	0.0216517
GO:2000564	regulation of CD8-positive, alpha-beta T cell proliferation	Biological Process	TRINITY_DN7001_c0_g1	1	67	3	0.3333	0.0216517
GO:2001187	positive regulation of CD8-positive, alpha-beta T cell activation	Biological Process	TRINITY_DN7001_c0_g1	1	67	3	0.3333	0.0216517
GO:0006952	defense response	Biological Process	TRINITY_DN12096_c0_g1, TRINITY_DN1910_c0_g1, TRINITY_DN21942_c0_g1, TRINITY_DN2660_c0_g1, TRINITY_DN51808_c0_g1, TRINITY_DN51814_c0_g1, TRINITY_DN6998_c0_g1, TRINITY_DN7001_c0_g1, TRINITY_DN8833_c0_g1	9	67	573	0.0157	0.0221036
GO:0042537	benzene-containing compound metabolic process	Biological Process	TRINITY_DN17860_c0_g1, TRINITY_DN36297_c0_g2	2	67	32	0.0625	0.0224397
GO:0045879	negative regulation of smoothened signaling pathway	Biological Process	TRINITY_DN21942_c0_g1, TRINITY_DN6998_c0_g1	2	67	32	0.0625	0.0224397
GO:0033238	regulation of amine metabolic process	Biological Process	TRINITY_DN29912_c0_g2, TRINITY_DN7908_c0_g1	2	67	33	0.0606	0.0237768
GO:0015914	phospholipid transport	Biological Process	TRINITY_DN50037_c0_g1, TRINITY_DN8870_c0_g2	2	67	34	0.0588	0.025146
GO:0051346	negative regulation of hydrolase activity	Biological Process	TRINITY_DN12096_c0_g1, TRINITY_DN50037_c0_g1, TRINITY_DN51814_c0_g1, TRINITY_DN7944_c0_g1, TRINITY_DN8870_c0_g2	5	67	229	0.0218	0.0251589
GO:0002708	positive regulation of lymphocyte mediated immunity	Biological Process	TRINITY_DN23956_c0_g2, TRINITY_DN7001_c0_g1	2	67	36	0.0556	0.0279784
GO:0002428	antigen processing and presentation of peptide antigen via MHC class Ib	Biological Process	TRINITY_DN7001_c0_g1	1	67	4	0.25	0.0287658
GO:0006203	dGTP catabolic process	Biological Process	TRINITY_DN2660_c0_g1	1	67	4	0.25	0.0287658
GO:0019373	epoxygenase P450 pathway	Biological Process	TRINITY_DN36297_c0_g2	1	67	4	0.25	0.0287658
GO:0019532	oxalate transport	Biological Process	TRINITY_DN4602_c0_g1	1	67	4	0.25	0.0287658
GO:0019835	cytolysis	Biological Process	TRINITY_DN50106_c0_g1	1	67	4	0.25	0.0287658
GO:0030300	regulation of intestinal cholesterol absorption	Biological Process	TRINITY_DN50037_c0_g1	1	67	4	0.25	0.0287658
GO:0032753	positive regulation of interleukin-4 production	Biological Process	TRINITY_DN7001_c0_g1	1	67	4	0.25	0.0287658
GO:0046061	dATP catabolic process	Biological Process	TRINITY_DN2660_c0_g1	1	67	4	0.25	0.0287658
GO:0046874	quinolinate metabolic process	Biological Process	TRINITY_DN29912_c0_g2	1	67	4	0.25	0.0287658
GO:0051006	positive regulation of lipoprotein lipase activity	Biological Process	TRINITY_DN50037_c0_g1	1	67	4	0.25	0.0287658
GO:1902358	sulfate transmembrane transport	Biological Process	TRINITY_DN4602_c0_g1	1	67	4	0.25	0.0287658
GO:2001185	regulation of CD8-positive, alpha-beta T cell activation	Biological Process	TRINITY_DN7001_c0_g1	1	67	4	0.25	0.0287658
GO:0098869	cellular oxidant detoxification	Biological Process	TRINITY_DN31_c0_g1, TRINITY_DN50106_c0_g1, TRINITY_DN8870_c0_g2	3	67	93	0.0323	0.0299537
GO:0031100	animal organ regeneration	Biological Process	TRINITY_DN50037_c0_g1, TRINITY_DN51808_c0_g1, TRINITY_DN51814_c0_g1	3	67	95	0.0316	0.0316267
GO:0055114	obsolete oxidation-reduction process	Biological Process	TRINITY_DN18417_c0_g1, TRINITY_DN1910_c0_g1, TRINITY_DN22240_c0_g2, TRINITY_DN27818_c0_g2, TRINITY_DN31_c0_g1, TRINITY_DN36297_c0_g2, TRINITY_DN4013_c0_g2, TRINITY_DN41634_c0_g2, TRINITY_DN41794_c0_g2, TRINITY_DN50037_c0_g1, TRINITY_DN8833_c0_g1	11	67	816	0.0135	0.0321379
GO:0044281	small molecule metabolic process	Biological Process	TRINITY_DN13957_c0_g1, TRINITY_DN17860_c0_g1, TRINITY_DN1910_c0_g1, TRINITY_DN22240_c0_g2, TRINITY_DN2626_c0_g1, TRINITY_DN2660_c0_g1, TRINITY_DN29912_c0_g2, TRINITY_DN35603_c0_g1, TRINITY_DN36297_c0_g2, TRINITY_DN4013_c0_g2, TRINITY_DN41442_c0_g1, TRINITY_DN41634_c0_g2, TRINITY_DN41794_c0_g2, TRINITY_DN50037_c0_g1, TRINITY_DN50106_c0_g1, TRINITY_DN7908_c0_g1, TRINITY_DN8833_c0_g1	17	67	1477	0.0115	0.0323251
GO:0062012	regulation of small molecule metabolic process	Biological Process	TRINITY_DN18417_c0_g1, TRINITY_DN29912_c0_g2, TRINITY_DN50037_c0_g1, TRINITY_DN7908_c0_g1, TRINITY_DN8870_c0_g2	5	67	245	0.0204	0.0323906
GO:0006805	xenobiotic metabolic process	Biological Process	TRINITY_DN1191_c0_g2, TRINITY_DN22240_c0_g2, TRINITY_DN36297_c0_g2	3	67	97	0.0309	0.0333481
GO:1990748	cellular detoxification	Biological Process	TRINITY_DN31_c0_g1, TRINITY_DN50106_c0_g1, TRINITY_DN8870_c0_g2	3	67	97	0.0309	0.0333481
GO:0043434	response to peptide hormone	Biological Process	TRINITY_DN12096_c0_g1, TRINITY_DN18417_c0_g1, TRINITY_DN35603_c0_g1, TRINITY_DN41794_c0_g2, TRINITY_DN51808_c0_g1, TRINITY_DN51814_c0_g1	6	67	334	0.018	0.0338996
GO:0032787	monocarboxylic acid metabolic process	Biological Process	TRINITY_DN1910_c0_g1, TRINITY_DN22240_c0_g2, TRINITY_DN2626_c0_g1, TRINITY_DN29912_c0_g2, TRINITY_DN36297_c0_g2, TRINITY_DN41794_c0_g2, TRINITY_DN8833_c0_g1	7	67	425	0.0165	0.0339346
GO:0044283	small molecule biosynthetic process	Biological Process	TRINITY_DN13957_c0_g1, TRINITY_DN22240_c0_g2, TRINITY_DN2660_c0_g1, TRINITY_DN29912_c0_g2, TRINITY_DN35603_c0_g1, TRINITY_DN36297_c0_g2, TRINITY_DN41794_c0_g2, TRINITY_DN50037_c0_g1	8	67	521	0.0154	0.0342923
GO:0062013	positive regulation of small molecule metabolic process	Biological Process	TRINITY_DN18417_c0_g1, TRINITY_DN50037_c0_g1, TRINITY_DN8870_c0_g2	3	67	99	0.0303	0.0351176
GO:1901606	alpha-amino acid catabolic process	Biological Process	TRINITY_DN17860_c0_g1, TRINITY_DN29912_c0_g2, TRINITY_DN41634_c0_g2	3	67	99	0.0303	0.0351176
GO:0002824	positive regulation of adaptive immune response based on somatic recombination of immune receptors built from immunoglobulin superfamily domains	Biological Process	TRINITY_DN23956_c0_g2, TRINITY_DN7001_c0_g1	2	67	41	0.0488	0.0355839
GO:0001907	symbiont-mediated killing of host cell	Biological Process	TRINITY_DN50106_c0_g1	1	67	5	0.2	0.035829
GO:0002475	antigen processing and presentation via MHC class Ib	Biological Process	TRINITY_DN7001_c0_g1	1	67	5	0.2	0.035829
GO:0008272	sulfate transport	Biological Process	TRINITY_DN4602_c0_g1	1	67	5	0.2	0.035829
GO:0010193	response to ozone	Biological Process	TRINITY_DN36297_c0_g2	1	67	5	0.2	0.035829
GO:0010716	negative regulation of extracellular matrix disassembly	Biological Process	TRINITY_DN2449_c0_g1	1	67	5	0.2	0.035829
GO:0010727	negative regulation of hydrogen peroxide metabolic process	Biological Process	TRINITY_DN51808_c0_g1	1	67	5	0.2	0.035829
GO:0014717	regulation of satellite cell activation involved in skeletal muscle regeneration	Biological Process	TRINITY_DN21942_c0_g1	1	67	5	0.2	0.035829
GO:0014718	positive regulation of satellite cell activation involved in skeletal muscle regeneration	Biological Process	TRINITY_DN21942_c0_g1	1	67	5	0.2	0.035829
GO:0030502	negative regulation of bone mineralization	Biological Process	TRINITY_DN51814_c0_g1	1	67	5	0.2	0.035829
GO:0032000	positive regulation of fatty acid beta-oxidation	Biological Process	TRINITY_DN8870_c0_g2	1	67	5	0.2	0.035829
GO:0032656	regulation of interleukin-13 production	Biological Process	TRINITY_DN7001_c0_g1	1	67	5	0.2	0.035829
GO:0034372	very-low-density lipoprotein particle remodeling	Biological Process	TRINITY_DN50037_c0_g1	1	67	5	0.2	0.035829
GO:0070070	proton-transporting V-type ATPase complex assembly	Biological Process	TRINITY_DN41794_c0_g2	1	67	5	0.2	0.035829
GO:0070072	vacuolar proton-transporting V-type ATPase complex assembly	Biological Process	TRINITY_DN41794_c0_g2	1	67	5	0.2	0.035829
GO:0070168	negative regulation of biomineral tissue development	Biological Process	TRINITY_DN51814_c0_g1	1	67	5	0.2	0.035829
GO:0070541	response to platinum ion	Biological Process	TRINITY_DN50106_c0_g1	1	67	5	0.2	0.035829
GO:0070587	regulation of cell-cell adhesion involved in gastrulation	Biological Process	TRINITY_DN50037_c0_g1	1	67	5	0.2	0.035829
GO:1990091	sodium-dependent self proteolysis	Biological Process	TRINITY_DN21942_c0_g1	1	67	5	0.2	0.035829
GO:1990092	calcium-dependent self proteolysis	Biological Process	TRINITY_DN21942_c0_g1	1	67	5	0.2	0.035829
GO:0072330	monocarboxylic acid biosynthetic process	Biological Process	TRINITY_DN22240_c0_g2, TRINITY_DN29912_c0_g2, TRINITY_DN36297_c0_g2, TRINITY_DN41794_c0_g2	4	67	173	0.0231	0.0368342
GO:1901652	response to peptide	Biological Process	TRINITY_DN12096_c0_g1, TRINITY_DN18417_c0_g1, TRINITY_DN35603_c0_g1, TRINITY_DN41794_c0_g2, TRINITY_DN51808_c0_g1, TRINITY_DN51814_c0_g1	6	67	342	0.0175	0.0374051
GO:0002699	positive regulation of immune effector process	Biological Process	TRINITY_DN14023_c0_g1, TRINITY_DN23956_c0_g2, TRINITY_DN7001_c0_g1	3	67	103	0.0291	0.0388001
GO:0030537	larval behavior	Biological Process	TRINITY_DN21942_c0_g1, TRINITY_DN6998_c0_g1	2	67	43	0.0465	0.0388256
GO:0033993	response to lipid	Biological Process	TRINITY_DN12096_c0_g1, TRINITY_DN18417_c0_g1, TRINITY_DN22240_c0_g2, TRINITY_DN35603_c0_g1, TRINITY_DN41442_c0_g1, TRINITY_DN41794_c0_g2, TRINITY_DN50106_c0_g1, TRINITY_DN51808_c0_g1, TRINITY_DN8870_c0_g2	9	67	634	0.0142	0.0389533
GO:0006631	fatty acid metabolic process	Biological Process	TRINITY_DN1910_c0_g1, TRINITY_DN22240_c0_g2, TRINITY_DN2626_c0_g1, TRINITY_DN36297_c0_g2, TRINITY_DN8833_c0_g1	5	67	260	0.0192	0.0402507
GO:0002705	positive regulation of leukocyte mediated immunity	Biological Process	TRINITY_DN23956_c0_g2, TRINITY_DN7001_c0_g1	2	67	44	0.0455	0.0404873
GO:0010288	response to lead ion	Biological Process	TRINITY_DN12096_c0_g1, TRINITY_DN51808_c0_g1	2	67	44	0.0455	0.0404873
GO:0042594	response to starvation	Biological Process	TRINITY_DN18417_c0_g1, TRINITY_DN35603_c0_g1, TRINITY_DN41794_c0_g2, TRINITY_DN50106_c0_g1, TRINITY_DN51808_c0_g1	5	67	262	0.0191	0.0413796
GO:0051384	response to glucocorticoid	Biological Process	TRINITY_DN22240_c0_g2, TRINITY_DN35603_c0_g1, TRINITY_DN41794_c0_g2, TRINITY_DN51808_c0_g1	4	67	180	0.0222	0.0416455
GO:0009605	response to external stimulus	Biological Process	TRINITY_DN12096_c0_g1, TRINITY_DN13171_c0_g1, TRINITY_DN18417_c0_g1, TRINITY_DN1910_c0_g1, TRINITY_DN21942_c0_g1, TRINITY_DN22240_c0_g2, TRINITY_DN2660_c0_g1, TRINITY_DN344_c0_g1, TRINITY_DN35603_c0_g1, TRINITY_DN41442_c0_g1, TRINITY_DN41794_c0_g2, TRINITY_DN50037_c0_g1, TRINITY_DN50106_c0_g1, TRINITY_DN51808_c0_g1, TRINITY_DN6998_c0_g1, TRINITY_DN7001_c0_g1, TRINITY_DN8833_c0_g1	17	67	1523	0.0112	0.0418863
GO:0002821	positive regulation of adaptive immune response	Biological Process	TRINITY_DN23956_c0_g2, TRINITY_DN7001_c0_g1	2	67	45	0.0444	0.0421755
GO:0030216	keratinocyte differentiation	Biological Process	TRINITY_DN1910_c0_g1, TRINITY_DN21942_c0_g1	2	67	45	0.0444	0.0421755
GO:0030509	BMP signaling pathway	Biological Process	TRINITY_DN21942_c0_g1, TRINITY_DN6998_c0_g1	2	67	45	0.0444	0.0421755
GO:0071827	plasma lipoprotein particle organization	Biological Process	TRINITY_DN50037_c0_g1, TRINITY_DN50106_c0_g1	2	67	45	0.0444	0.0421755
GO:0007584	response to nutrient	Biological Process	TRINITY_DN22240_c0_g2, TRINITY_DN35603_c0_g1, TRINITY_DN50037_c0_g1, TRINITY_DN50106_c0_g1, TRINITY_DN51808_c0_g1	5	67	264	0.0189	0.0425277
GO:0002483	antigen processing and presentation of endogenous peptide antigen	Biological Process	TRINITY_DN7001_c0_g1	1	67	6	0.1667	0.0428415
GO:0009217	purine deoxyribonucleoside triphosphate catabolic process	Biological Process	TRINITY_DN2660_c0_g1	1	67	6	0.1667	0.0428415
GO:0019885	antigen processing and presentation of endogenous peptide antigen via MHC class I	Biological Process	TRINITY_DN7001_c0_g1	1	67	6	0.1667	0.0428415
GO:0034370	triglyceride-rich lipoprotein particle remodeling	Biological Process	TRINITY_DN50037_c0_g1	1	67	6	0.1667	0.0428415
GO:0034371	chylomicron remodeling	Biological Process	TRINITY_DN50037_c0_g1	1	67	6	0.1667	0.0428415
GO:0034384	high-density lipoprotein particle clearance	Biological Process	TRINITY_DN50037_c0_g1	1	67	6	0.1667	0.0428415
GO:0043415	positive regulation of skeletal muscle tissue regeneration	Biological Process	TRINITY_DN21942_c0_g1	1	67	6	0.1667	0.0428415
GO:0045721	negative regulation of gluconeogenesis	Biological Process	TRINITY_DN18417_c0_g1	1	67	6	0.1667	0.0428415
GO:0051659	maintenance of mitochondrion location	Biological Process	TRINITY_DN50106_c0_g1	1	67	6	0.1667	0.0428415
GO:0060353	regulation of cell adhesion molecule production	Biological Process	TRINITY_DN50037_c0_g1	1	67	6	0.1667	0.0428415
GO:1904478	regulation of intestinal absorption	Biological Process	TRINITY_DN50037_c0_g1	1	67	6	0.1667	0.0428415
GO:1904729	regulation of intestinal lipid absorption	Biological Process	TRINITY_DN50037_c0_g1	1	67	6	0.1667	0.0428415
GO:2001015	negative regulation of skeletal muscle cell differentiation	Biological Process	TRINITY_DN21942_c0_g1	1	67	6	0.1667	0.0428415
GO:0010873	obsolete positive regulation of cholesterol esterification	Biological Process	TRINITY_DN50037_c0_g1	1	67	6	0.1667	0.0428415
GO:0044764	obsolete multi-organism cellular process	Biological Process	TRINITY_DN50106_c0_g1	1	67	6	0.1667	0.0428415
GO:0007178	cell surface receptor protein serine/threonine kinase signaling pathway	Biological Process	TRINITY_DN21942_c0_g1, TRINITY_DN50106_c0_g1, TRINITY_DN6998_c0_g1	3	67	109	0.0275	0.0446791
GO:0045834	positive regulation of lipid metabolic process	Biological Process	TRINITY_DN18417_c0_g1, TRINITY_DN50037_c0_g1, TRINITY_DN8870_c0_g2	3	67	109	0.0275	0.0446791
GO:0071773	cellular response to BMP stimulus	Biological Process	TRINITY_DN21942_c0_g1, TRINITY_DN6998_c0_g1	2	67	47	0.0426	0.04563
GO:0071772	response to BMP	Biological Process	TRINITY_DN21942_c0_g1, TRINITY_DN6998_c0_g1	2	67	48	0.0417	0.0473954
GO:0031667	response to nutrient levels	Biological Process	TRINITY_DN18417_c0_g1, TRINITY_DN22240_c0_g2, TRINITY_DN35603_c0_g1, TRINITY_DN41442_c0_g1, TRINITY_DN41794_c0_g2, TRINITY_DN50037_c0_g1, TRINITY_DN50106_c0_g1, TRINITY_DN51808_c0_g1	8	67	558	0.0143	0.0482583
GO:0050829	defense response to Gram-negative bacterium	Biological Process	TRINITY_DN1910_c0_g1, TRINITY_DN7001_c0_g1, TRINITY_DN8833_c0_g1	3	67	113	0.0265	0.0488317
GO:0006576	biogenic amine metabolic process	Biological Process	TRINITY_DN17860_c0_g1, TRINITY_DN29912_c0_g2	2	67	49	0.0408	0.0491854
GO:0031347	regulation of defense response	Biological Process	TRINITY_DN14023_c0_g1, TRINITY_DN23956_c0_g2, TRINITY_DN2660_c0_g1, TRINITY_DN50037_c0_g1, TRINITY_DN51814_c0_g1, TRINITY_DN7001_c0_g1	6	67	366	0.0164	0.0492953
GO:0002367	cytokine production involved in immune response	Biological Process	TRINITY_DN7001_c0_g1	1	67	7	0.1429	0.0498038
GO:0009146	purine nucleoside triphosphate catabolic process	Biological Process	TRINITY_DN2660_c0_g1	1	67	7	0.1429	0.0498038
GO:0009155	purine deoxyribonucleotide catabolic process	Biological Process	TRINITY_DN2660_c0_g1	1	67	7	0.1429	0.0498038
GO:0015803	branched-chain amino acid transport	Biological Process	TRINITY_DN7908_c0_g1	1	67	7	0.1429	0.0498038
GO:0015820	L-leucine transport	Biological Process	TRINITY_DN7908_c0_g1	1	67	7	0.1429	0.0498038
GO:0032673	regulation of interleukin-4 production	Biological Process	TRINITY_DN7001_c0_g1	1	67	7	0.1429	0.0498038
GO:0034380	high-density lipoprotein particle assembly	Biological Process	TRINITY_DN50037_c0_g1	1	67	7	0.1429	0.0498038
GO:0042270	protection from natural killer cell mediated cytotoxicity	Biological Process	TRINITY_DN7001_c0_g1	1	67	7	0.1429	0.0498038
GO:0043416	regulation of skeletal muscle tissue regeneration	Biological Process	TRINITY_DN21942_c0_g1	1	67	7	0.1429	0.0498038
GO:0046070	dGTP metabolic process	Biological Process	TRINITY_DN2660_c0_g1	1	67	7	0.1429	0.0498038
GO:0055091	phospholipid homeostasis	Biological Process	TRINITY_DN50037_c0_g1	1	67	7	0.1429	0.0498038
GO:0061179	negative regulation of insulin secretion involved in cellular response to glucose stimulus	Biological Process	TRINITY_DN18417_c0_g1	1	67	7	0.1429	0.0498038
GO:0070315	G1 to G0 transition involved in cell differentiation	Biological Process	TRINITY_DN21942_c0_g1	1	67	7	0.1429	0.0498038
GO:0097052	L-kynurenine metabolic process	Biological Process	TRINITY_DN17860_c0_g1	1	67	7	0.1429	0.0498038
GO:0098713	obsolete leucine import across plasma membrane	Biological Process	TRINITY_DN7908_c0_g1	1	67	7	0.1429	0.0498038
GO:1903054	negative regulation of extracellular matrix organization	Biological Process	TRINITY_DN2449_c0_g1	1	67	7	0.1429	0.0498038
GO:1903801	L-leucine import across plasma membrane	Biological Process	TRINITY_DN7908_c0_g1	1	67	7	0.1429	0.0498038
GO:0008010	structural constituent of chitin-based larval cuticle	Molecular Function	TRINITY_DN10852_c0_g1, TRINITY_DN1097_c1_g1, TRINITY_DN1230_c0_g1, TRINITY_DN1557_c0_g3, TRINITY_DN1598_c0_g1, TRINITY_DN1700_c0_g1, TRINITY_DN1774_c0_g1, TRINITY_DN22741_c0_g1, TRINITY_DN23252_c0_g1, TRINITY_DN2537_c0_g1, TRINITY_DN2574_c0_g1, TRINITY_DN26153_c0_g1, TRINITY_DN2640_c0_g2, TRINITY_DN2732_c0_g1, TRINITY_DN3143_c0_g1, TRINITY_DN40358_c0_g1, TRINITY_DN4094_c0_g1, TRINITY_DN5987_c0_g1…	23	67	82	0.2805	9.29202e-32
GO:0005214	structural constituent of chitin-based cuticle	Molecular Function	TRINITY_DN10852_c0_g1, TRINITY_DN1097_c1_g1, TRINITY_DN1230_c0_g1, TRINITY_DN1557_c0_g3, TRINITY_DN1598_c0_g1, TRINITY_DN1700_c0_g1, TRINITY_DN1774_c0_g1, TRINITY_DN22741_c0_g1, TRINITY_DN23252_c0_g1, TRINITY_DN2537_c0_g1, TRINITY_DN2574_c0_g1, TRINITY_DN26153_c0_g1, TRINITY_DN2640_c0_g2, TRINITY_DN2732_c0_g1, TRINITY_DN3143_c0_g1, TRINITY_DN40358_c0_g1, TRINITY_DN4094_c0_g1, TRINITY_DN5987_c0_g1…	23	67	86	0.2674	3.25191e-31
GO:0042302	structural constituent of cuticle	Molecular Function	TRINITY_DN10852_c0_g1, TRINITY_DN1097_c1_g1, TRINITY_DN1230_c0_g1, TRINITY_DN1557_c0_g3, TRINITY_DN1598_c0_g1, TRINITY_DN1700_c0_g1, TRINITY_DN1774_c0_g1, TRINITY_DN22741_c0_g1, TRINITY_DN23252_c0_g1, TRINITY_DN2537_c0_g1, TRINITY_DN2574_c0_g1, TRINITY_DN26153_c0_g1, TRINITY_DN2640_c0_g2, TRINITY_DN2732_c0_g1, TRINITY_DN3143_c0_g1, TRINITY_DN40358_c0_g1, TRINITY_DN4094_c0_g1, TRINITY_DN5987_c0_g1…	23	67	86	0.2674	3.25191e-31
GO:0005198	structural molecule activity	Molecular Function	TRINITY_DN10852_c0_g1, TRINITY_DN1097_c1_g1, TRINITY_DN1230_c0_g1, TRINITY_DN1557_c0_g3, TRINITY_DN1598_c0_g1, TRINITY_DN1700_c0_g1, TRINITY_DN1774_c0_g1, TRINITY_DN21942_c0_g1, TRINITY_DN22741_c0_g1, TRINITY_DN23252_c0_g1, TRINITY_DN2537_c0_g1, TRINITY_DN2574_c0_g1, TRINITY_DN26153_c0_g1, TRINITY_DN2640_c0_g2, TRINITY_DN2732_c0_g1, TRINITY_DN3143_c0_g1, TRINITY_DN40358_c0_g1, TRINITY_DN4094_c0_g…	24	67	751	0.032	1.70546e-10
GO:0003674	molecular_function	Molecular Function	TRINITY_DN10852_c0_g1, TRINITY_DN1097_c1_g1, TRINITY_DN1191_c0_g2, TRINITY_DN12096_c0_g1, TRINITY_DN1230_c0_g1, TRINITY_DN13171_c0_g1, TRINITY_DN13384_c0_g1, TRINITY_DN13957_c0_g1, TRINITY_DN14023_c0_g1, TRINITY_DN1557_c0_g3, TRINITY_DN1598_c0_g1, TRINITY_DN1700_c0_g1, TRINITY_DN1774_c0_g1, TRINITY_DN17860_c0_g1, TRINITY_DN18417_c0_g1, TRINITY_DN1910_c0_g1, TRINITY_DN21942_c0_g1, TRINITY_DN22240_…	62	67	6674	0.0093	3.71869e-05
GO:0031210	phosphatidylcholine binding	Molecular Function	TRINITY_DN41794_c0_g2, TRINITY_DN50037_c0_g1	2	67	14	0.1429	0.00447747
GO:0050997	quaternary ammonium group binding	Molecular Function	TRINITY_DN41794_c0_g2, TRINITY_DN50037_c0_g1	2	67	14	0.1429	0.00447747
GO:0004198	calcium-dependent cysteine-type endopeptidase activity	Molecular Function	TRINITY_DN21942_c0_g1, TRINITY_DN6998_c0_g1	2	67	17	0.1176	0.00659827
GO:0008395	steroid hydroxylase activity	Molecular Function	TRINITY_DN22240_c0_g2, TRINITY_DN36297_c0_g2	2	67	17	0.1176	0.00659827
GO:0000772	mating pheromone activity	Molecular Function	TRINITY_DN18417_c0_g1	1	67	1	1	0.00726918
GO:0001760	aminocarboxymuconate-semialdehyde decarboxylase activity	Molecular Function	TRINITY_DN29912_c0_g2	1	67	1	1	0.00726918
GO:0005009	insulin receptor activity	Molecular Function	TRINITY_DN18417_c0_g1	1	67	1	1	0.00726918
GO:0005186	pheromone activity	Molecular Function	TRINITY_DN18417_c0_g1	1	67	1	1	0.00726918
GO:0005549	odorant binding	Molecular Function	TRINITY_DN18417_c0_g1	1	67	1	1	0.00726918
GO:0005550	pheromone binding	Molecular Function	TRINITY_DN18417_c0_g1	1	67	1	1	0.00726918
GO:0030294	receptor signaling protein tyrosine kinase inhibitor activity	Molecular Function	TRINITY_DN51814_c0_g1	1	67	1	1	0.00726918
GO:0061609	fructose-1-phosphate aldolase activity	Molecular Function	TRINITY_DN41794_c0_g2	1	67	1	1	0.00726918
GO:1902118	calcidiol binding	Molecular Function	TRINITY_DN41442_c0_g1	1	67	1	1	0.00726918
GO:1902271	D3 vitamins binding	Molecular Function	TRINITY_DN41442_c0_g1	1	67	1	1	0.00726918
GO:0008289	lipid binding	Molecular Function	TRINITY_DN1910_c0_g1, TRINITY_DN22240_c0_g2, TRINITY_DN41442_c0_g1, TRINITY_DN41794_c0_g2, TRINITY_DN50037_c0_g1, TRINITY_DN50106_c0_g1, TRINITY_DN8870_c0_g2	7	67	325	0.0215	0.00901029
GO:0005496	steroid binding	Molecular Function	TRINITY_DN22240_c0_g2, TRINITY_DN41442_c0_g1, TRINITY_DN50037_c0_g1	3	67	61	0.0492	0.00978469
GO:0019825	oxygen binding	Molecular Function	TRINITY_DN22240_c0_g2, TRINITY_DN36297_c0_g2	2	67	23	0.087	0.0119355
GO:0070405	ammonium ion binding	Molecular Function	TRINITY_DN41794_c0_g2, TRINITY_DN50037_c0_g1	2	67	23	0.087	0.0119355
GO:0004421	hydroxymethylglutaryl-CoA synthase activity	Molecular Function	TRINITY_DN35603_c0_g1	1	67	2	0.5	0.0144863
GO:0030492	hemoglobin binding	Molecular Function	TRINITY_DN51808_c0_g1	1	67	2	0.5	0.0144863
GO:0046977	TAP binding	Molecular Function	TRINITY_DN7001_c0_g1	1	67	2	0.5	0.0144863
GO:0051978	lysophospholipid:sodium symporter activity	Molecular Function	TRINITY_DN8870_c0_g2	1	67	2	0.5	0.0144863
GO:0004222	metalloendopeptidase activity	Molecular Function	TRINITY_DN13384_c0_g1, TRINITY_DN14023_c0_g1, TRINITY_DN7244_c0_g2	3	67	77	0.039	0.0183212
GO:0005548	phospholipid transporter activity	Molecular Function	TRINITY_DN50037_c0_g1, TRINITY_DN8870_c0_g2	2	67	29	0.069	0.0186257
GO:0015297	antiporter activity	Molecular Function	TRINITY_DN4602_c0_g1, TRINITY_DN7908_c0_g1	2	67	30	0.0667	0.0198636
GO:0008144	obsolete drug binding	Molecular Function	TRINITY_DN22240_c0_g2, TRINITY_DN2449_c0_g1, TRINITY_DN35603_c0_g1, TRINITY_DN36297_c0_g2, TRINITY_DN41442_c0_g1, TRINITY_DN50106_c0_g1, TRINITY_DN6758_c0_g1, TRINITY_DN8870_c0_g2	8	67	470	0.017	0.0200053
GO:0008061	chitin binding	Molecular Function	TRINITY_DN2449_c0_g1, TRINITY_DN6758_c0_g1	2	67	31	0.0645	0.0211351
GO:0003868	4-hydroxyphenylpyruvate dioxygenase activity	Molecular Function	TRINITY_DN41634_c0_g2	1	67	3	0.3333	0.0216517
GO:0005499	vitamin D binding	Molecular Function	TRINITY_DN41442_c0_g1	1	67	3	0.3333	0.0216517
GO:0015232	heme transmembrane transporter activity	Molecular Function	TRINITY_DN23956_c0_g2	1	67	3	0.3333	0.0216517
GO:0019531	oxalate transmembrane transporter activity	Molecular Function	TRINITY_DN4602_c0_g1	1	67	3	0.3333	0.0216517
GO:0030881	beta-2-microglobulin binding	Molecular Function	TRINITY_DN7001_c0_g1	1	67	3	0.3333	0.0216517
GO:0032560	guanyl deoxyribonucleotide binding	Molecular Function	TRINITY_DN2660_c0_g1	1	67	3	0.3333	0.0216517
GO:0032567	dGTP binding	Molecular Function	TRINITY_DN2660_c0_g1	1	67	3	0.3333	0.0216517
GO:0042608	T cell receptor binding	Molecular Function	TRINITY_DN7001_c0_g1	1	67	3	0.3333	0.0216517
GO:0046703	natural killer cell lectin-like receptor binding	Molecular Function	TRINITY_DN7001_c0_g1	1	67	3	0.3333	0.0216517
GO:0070653	high-density lipoprotein particle receptor binding	Molecular Function	TRINITY_DN50037_c0_g1	1	67	3	0.3333	0.0216517
GO:0004165	2	Molecular Function	TRINITY_DN8833_c0_g1	1	67	4	0.25	0.0287658
GO:0008392	arachidonic acid epoxygenase activity	Molecular Function	TRINITY_DN36297_c0_g2	1	67	4	0.25	0.0287658
GO:0008832	dGTPase activity	Molecular Function	TRINITY_DN2660_c0_g1	1	67	4	0.25	0.0287658
GO:0015116	sulfate transmembrane transporter activity	Molecular Function	TRINITY_DN4602_c0_g1	1	67	4	0.25	0.0287658
GO:0016500	protein-hormone receptor activity	Molecular Function	TRINITY_DN18417_c0_g1	1	67	4	0.25	0.0287658
GO:0016712	oxidoreductase activity, acting on paired donors, with incorporation or reduction of molecular oxygen, reduced flavin or flavoprotein as one donor, and incorporation of one atom of oxygen	Molecular Function	TRINITY_DN36297_c0_g2	1	67	4	0.25	0.0287658
GO:0016793	triphosphoric monoester hydrolase activity	Molecular Function	TRINITY_DN2660_c0_g1	1	67	4	0.25	0.0287658
GO:0060228	phosphatidylcholine-sterol O-acyltransferase activator activity	Molecular Function	TRINITY_DN50037_c0_g1	1	67	4	0.25	0.0287658
GO:0016209	antioxidant activity	Molecular Function	TRINITY_DN31_c0_g1, TRINITY_DN50106_c0_g1, TRINITY_DN8870_c0_g2	3	67	93	0.0323	0.0299537
GO:0004099	chitin deacetylase activity	Molecular Function	TRINITY_DN6758_c0_g1	1	67	5	0.2	0.035829
GO:0008035	high-density lipoprotein particle binding	Molecular Function	TRINITY_DN50037_c0_g1	1	67	5	0.2	0.035829
GO:0008391	arachidonic acid monooxygenase activity	Molecular Function	TRINITY_DN36297_c0_g2	1	67	5	0.2	0.035829
GO:0032052	bile acid binding	Molecular Function	TRINITY_DN8870_c0_g2	1	67	5	0.2	0.035829
GO:0045499	chemorepellent activity	Molecular Function	TRINITY_DN50037_c0_g1	1	67	5	0.2	0.035829
GO:0055103	ligase regulator activity	Molecular Function	TRINITY_DN21942_c0_g1	1	67	5	0.2	0.035829
GO:0020037	heme binding	Molecular Function	TRINITY_DN23956_c0_g2, TRINITY_DN36297_c0_g2	2	67	44	0.0455	0.0404873
GO:0046906	tetrapyrrole binding	Molecular Function	TRINITY_DN23956_c0_g2, TRINITY_DN36297_c0_g2	2	67	45	0.0444	0.0421755
GO:0004465	lipoprotein lipase activity	Molecular Function	TRINITY_DN1910_c0_g1	1	67	6	0.1667	0.0428415
GO:0015106	bicarbonate transmembrane transporter activity	Molecular Function	TRINITY_DN4602_c0_g1	1	67	6	0.1667	0.0428415
GO:0016212	kynurenine-oxoglutarate transaminase activity	Molecular Function	TRINITY_DN17860_c0_g1	1	67	6	0.1667	0.0428415
GO:0034191	apolipoprotein A-I receptor binding	Molecular Function	TRINITY_DN50037_c0_g1	1	67	6	0.1667	0.0428415
GO:0036137	kynurenine aminotransferase activity	Molecular Function	TRINITY_DN17860_c0_g1	1	67	6	0.1667	0.0428415
GO:0047536	2-aminoadipate transaminase activity	Molecular Function	TRINITY_DN17860_c0_g1	1	67	6	0.1667	0.0428415
GO:0070061	fructose binding	Molecular Function	TRINITY_DN41794_c0_g2	1	67	6	0.1667	0.0428415
GO:0004175	endopeptidase activity	Molecular Function	TRINITY_DN13384_c0_g1, TRINITY_DN14023_c0_g1, TRINITY_DN21942_c0_g1, TRINITY_DN6998_c0_g1, TRINITY_DN7244_c0_g2	5	67	265	0.0189	0.0431089
GO:0016830	carbon-carbon lyase activity	Molecular Function	TRINITY_DN29912_c0_g2, TRINITY_DN41794_c0_g2	2	67	47	0.0426	0.04563
GO:0005504	fatty acid binding	Molecular Function	TRINITY_DN50106_c0_g1, TRINITY_DN8870_c0_g2	2	67	48	0.0417	0.0473954
GO:0004556	alpha-amylase activity	Molecular Function	TRINITY_DN13171_c0_g1	1	67	7	0.1429	0.0498038
GO:0016160	amylase activity	Molecular Function	TRINITY_DN13171_c0_g1	1	67	7	0.1429	0.0498038
GO:0044421	obsolete extracellular region part	Cellular Component	TRINITY_DN10852_c0_g1, TRINITY_DN1097_c1_g1, TRINITY_DN12096_c0_g1, TRINITY_DN1230_c0_g1, TRINITY_DN13171_c0_g1, TRINITY_DN13384_c0_g1, TRINITY_DN13933_c0_g1, TRINITY_DN14023_c0_g1, TRINITY_DN1454_c0_g1, TRINITY_DN1557_c0_g3, TRINITY_DN1598_c0_g1, TRINITY_DN1700_c0_g1, TRINITY_DN1774_c0_g1, TRINITY_DN18417_c0_g1, TRINITY_DN1910_c0_g1, TRINITY_DN22741_c0_g1, TRINITY_DN23252_c0_g1, TRINITY_DN23956_…	42	67	952	0.0441	2.23188e-25
GO:0031012	extracellular matrix	Cellular Component	TRINITY_DN10852_c0_g1, TRINITY_DN1097_c1_g1, TRINITY_DN1230_c0_g1, TRINITY_DN1557_c0_g3, TRINITY_DN1598_c0_g1, TRINITY_DN1700_c0_g1, TRINITY_DN1774_c0_g1, TRINITY_DN22741_c0_g1, TRINITY_DN23252_c0_g1, TRINITY_DN2537_c0_g1, TRINITY_DN2574_c0_g1, TRINITY_DN26153_c0_g1, TRINITY_DN2640_c0_g2, TRINITY_DN2732_c0_g1, TRINITY_DN3143_c0_g1, TRINITY_DN40358_c0_g1, TRINITY_DN4094_c0_g1, TRINITY_DN50106_c0_g…	26	67	270	0.0963	3.81555e-23
GO:0005576	extracellular region	Cellular Component	TRINITY_DN10852_c0_g1, TRINITY_DN1097_c1_g1, TRINITY_DN12096_c0_g1, TRINITY_DN1230_c0_g1, TRINITY_DN13171_c0_g1, TRINITY_DN13384_c0_g1, TRINITY_DN13933_c0_g1, TRINITY_DN14023_c0_g1, TRINITY_DN1454_c0_g1, TRINITY_DN1557_c0_g3, TRINITY_DN1598_c0_g1, TRINITY_DN1700_c0_g1, TRINITY_DN1774_c0_g1, TRINITY_DN18417_c0_g1, TRINITY_DN1910_c0_g1, TRINITY_DN21942_c0_g1, TRINITY_DN22741_c0_g1, TRINITY_DN23252_…	43	67	1334	0.0322	1.24581e-20
GO:0005615	extracellular space	Cellular Component	TRINITY_DN12096_c0_g1, TRINITY_DN13171_c0_g1, TRINITY_DN13384_c0_g1, TRINITY_DN13933_c0_g1, TRINITY_DN14023_c0_g1, TRINITY_DN1454_c0_g1, TRINITY_DN1557_c0_g3, TRINITY_DN18417_c0_g1, TRINITY_DN1910_c0_g1, TRINITY_DN23956_c0_g2, TRINITY_DN2449_c0_g1, TRINITY_DN2537_c0_g1, TRINITY_DN271_c0_g1, TRINITY_DN4094_c0_g1, TRINITY_DN41442_c0_g1, TRINITY_DN41794_c0_g2, TRINITY_DN50037_c0_g1, TRINITY_DN50106_…	23	67	739	0.0311	7.93094e-10
GO:0072562	blood microparticle	Cellular Component	TRINITY_DN50037_c0_g1, TRINITY_DN51808_c0_g1, TRINITY_DN51814_c0_g1	3	67	15	0.2	0.000156941
GO:0034366	spherical high-density lipoprotein particle	Cellular Component	TRINITY_DN50037_c0_g1, TRINITY_DN51808_c0_g1	2	67	6	0.3333	0.000766295
GO:1990777	lipoprotein particle	Cellular Component	TRINITY_DN50037_c0_g1, TRINITY_DN51808_c0_g1	2	67	8	0.25	0.00141703
GO:0071682	endocytic vesicle lumen	Cellular Component	TRINITY_DN23956_c0_g2, TRINITY_DN50037_c0_g1, TRINITY_DN51808_c0_g1	3	67	36	0.0833	0.00220836
GO:0034364	high-density lipoprotein particle	Cellular Component	TRINITY_DN50037_c0_g1, TRINITY_DN51808_c0_g1	2	67	11	0.1818	0.0027445
GO:0034358	plasma lipoprotein particle	Cellular Component	TRINITY_DN50037_c0_g1, TRINITY_DN51808_c0_g1	2	67	12	0.1667	0.00327799
GO:0005575	cellular_component	Cellular Component	TRINITY_DN10852_c0_g1, TRINITY_DN1097_c1_g1, TRINITY_DN1191_c0_g2, TRINITY_DN12096_c0_g1, TRINITY_DN1230_c0_g1, TRINITY_DN13171_c0_g1, TRINITY_DN13384_c0_g1, TRINITY_DN13933_c0_g1, TRINITY_DN13957_c0_g1, TRINITY_DN14023_c0_g1, TRINITY_DN1454_c0_g1, TRINITY_DN1557_c0_g3, TRINITY_DN1598_c0_g1, TRINITY_DN1700_c0_g1, TRINITY_DN1774_c0_g1, TRINITY_DN17860_c0_g1, TRINITY_DN18417_c0_g1, TRINITY_DN1910_c…	61	67	7208	0.0085	0.00471704
GO:0031093	platelet alpha granule lumen	Cellular Component	TRINITY_DN12096_c0_g1, TRINITY_DN50106_c0_g1, TRINITY_DN51814_c0_g1	3	67	49	0.0612	0.0053282
GO:0032398	MHC class Ib protein complex	Cellular Component	TRINITY_DN7001_c0_g1	1	67	1	1	0.00726918
GO:0032994	protein-lipid complex	Cellular Component	TRINITY_DN50037_c0_g1, TRINITY_DN51808_c0_g1	2	67	18	0.1111	0.00738841
GO:0031091	platelet alpha granule	Cellular Component	TRINITY_DN12096_c0_g1, TRINITY_DN50106_c0_g1, TRINITY_DN51814_c0_g1	3	67	63	0.0476	0.010686
GO:0042612	MHC class I protein complex	Cellular Component	TRINITY_DN7001_c0_g1	1	67	2	0.5	0.0144863
GO:0030868	smooth endoplasmic reticulum membrane	Cellular Component	TRINITY_DN41794_c0_g2	1	67	3	0.3333	0.0216517
GO:0097209	epidermal lamellar body	Cellular Component	TRINITY_DN14023_c0_g1	1	67	3	0.3333	0.0216517
GO:0031838	haptoglobin-hemoglobin complex	Cellular Component	TRINITY_DN51808_c0_g1	1	67	4	0.25	0.0287658
GO:0034362	low-density lipoprotein particle	Cellular Component	TRINITY_DN50037_c0_g1	1	67	4	0.25	0.0287658
GO:0034365	discoidal high-density lipoprotein particle	Cellular Component	TRINITY_DN50037_c0_g1	1	67	4	0.25	0.0287658
GO:0060417	yolk	Cellular Component	TRINITY_DN50106_c0_g1	1	67	4	0.25	0.0287658
GO:0042627	chylomicron	Cellular Component	TRINITY_DN50037_c0_g1	1	67	5	0.2	0.035829
GO:0043230	extracellular organelle	Cellular Component	TRINITY_DN41794_c0_g2, TRINITY_DN50106_c0_g1, TRINITY_DN51814_c0_g1	3	67	101	0.0297	0.036935
GO:0060205	cytoplasmic vesicle lumen	Cellular Component	TRINITY_DN12096_c0_g1, TRINITY_DN23956_c0_g2, TRINITY_DN50037_c0_g1, TRINITY_DN50106_c0_g1, TRINITY_DN51808_c0_g1, TRINITY_DN51814_c0_g1	6	67	352	0.017	0.042106
GO:0034361	very-low-density lipoprotein particle	Cellular Component	TRINITY_DN50037_c0_g1	1	67	6	0.1667	0.0428415
GO:0044432	obsolete endoplasmic reticulum part	Cellular Component	TRINITY_DN12096_c0_g1, TRINITY_DN21942_c0_g1, TRINITY_DN22240_c0_g2, TRINITY_DN36297_c0_g2, TRINITY_DN41634_c0_g2, TRINITY_DN41794_c0_g2, TRINITY_DN50037_c0_g1, TRINITY_DN50106_c0_g1, TRINITY_DN51814_c0_g1, TRINITY_DN7001_c0_g1	10	67	752	0.0133	0.0439478
GO:0031983	vesicle lumen	Cellular Component	TRINITY_DN12096_c0_g1, TRINITY_DN23956_c0_g2, TRINITY_DN50037_c0_g1, TRINITY_DN50106_c0_g1, TRINITY_DN51808_c0_g1, TRINITY_DN51814_c0_g1	6	67	361	0.0166	0.0466454
GO:0034363	intermediate-density lipoprotein particle	Cellular Component	TRINITY_DN50037_c0_g1	1	67	7	0.1429	0.0498038
GO:0042611	MHC protein complex	Cellular Component	TRINITY_DN7001_c0_g1	1	67	7	0.1429	0.0498038
GO:0065010	extracellular membrane-bounded organelle	Cellular Component	TRINITY_DN51814_c0_g1	1	67	7	0.1429	0.0498038

## Sheet: Table S3
Table S3. KEGG analysis of DEGs
Juv_9 vs Juv_c
Pathway_ID	KEGG_Level_1	KEGG_Level_2	Pathway_Name	Gene_ID	Significant ID Number	Total Significant ID Number	Background ID Number	Total Background ID Number	Rich.Factor	P.value
map04260	Organismal Systems	Circulatory system	Cardiac muscle contraction	TRINITY_DN10321_c0_g1, TRINITY_DN14181_c0_g1, TRINITY_DN178_c0_g1, TRINITY_DN33056_c0_g3, TRINITY_DN34089_c0_g1, TRINITY_DN3851_c0_g1, TRINITY_DN3851_c0_g2, TRINITY_DN436_c0_g1, TRINITY_DN4756_c0_g2, TRINITY_DN543_c3_g1, TRINITY_DN6250_c0_g1, TRINITY_DN8267_c0_g2, TRINITY_DN919_c0_g1, TRINITY_DN9519_c0_g1, TRINITY_DN9672_c0_g2	15	100	125	9217	0.12	3.95043e-12
map04261	Organismal Systems	Circulatory system	Adrenergic signaling in cardiomyocytes	TRINITY_DN14181_c0_g1, TRINITY_DN178_c0_g1, TRINITY_DN29686_c0_g1, TRINITY_DN33056_c0_g3, TRINITY_DN34089_c0_g1, TRINITY_DN3851_c0_g1, TRINITY_DN3851_c0_g2, TRINITY_DN436_c0_g1, TRINITY_DN4756_c0_g2, TRINITY_DN543_c3_g1, TRINITY_DN6250_c0_g1, TRINITY_DN8267_c0_g2, TRINITY_DN919_c0_g1, TRINITY_DN9519_c0_g1, TRINITY_DN9672_c0_g2	15	100	149	9217	0.1007	5.16071e-11
map04530	Cellular Processes	Cellular community - eukaryotes	Tight junction	TRINITY_DN10839_c0_g1, TRINITY_DN13193_c0_g1, TRINITY_DN14181_c0_g1, TRINITY_DN18605_c0_g1, TRINITY_DN27424_c0_g1, TRINITY_DN34089_c0_g1, TRINITY_DN436_c0_g1, TRINITY_DN4756_c0_g2, TRINITY_DN543_c3_g1, TRINITY_DN6250_c0_g1, TRINITY_DN6334_c0_g1, TRINITY_DN8267_c0_g2, TRINITY_DN919_c0_g1, TRINITY_DN9519_c0_g1, TRINITY_DN9639_c0_g2	15	100	225	9217	0.0667	1.64696e-08
map05410	Human Diseases	Cardiovascular disease	Hypertrophic cardiomyopathy	TRINITY_DN13193_c0_g1, TRINITY_DN14746_c0_g1, TRINITY_DN178_c0_g1, TRINITY_DN3851_c0_g1, TRINITY_DN3851_c0_g2, TRINITY_DN4719_c0_g2, TRINITY_DN4756_c0_g2, TRINITY_DN543_c3_g1, TRINITY_DN8267_c0_g2, TRINITY_DN919_c0_g1, TRINITY_DN9672_c0_g2	11	100	129	9217	0.0853	1.29497e-07
map05414	Human Diseases	Cardiovascular disease	Dilated cardiomyopathy	TRINITY_DN13193_c0_g1, TRINITY_DN14746_c0_g1, TRINITY_DN178_c0_g1, TRINITY_DN3851_c0_g1, TRINITY_DN3851_c0_g2, TRINITY_DN4719_c0_g2, TRINITY_DN4756_c0_g2, TRINITY_DN543_c3_g1, TRINITY_DN8267_c0_g2, TRINITY_DN919_c0_g1, TRINITY_DN9672_c0_g2	11	100	131	9217	0.084	1.517e-07
map01100	Metabolism	Global and overview maps	Metabolic pathways	TRINITY_DN10321_c0_g1, TRINITY_DN10826_c0_g1, TRINITY_DN1097_c1_g1, TRINITY_DN11883_c0_g1, TRINITY_DN12180_c0_g1, TRINITY_DN12954_c0_g1, TRINITY_DN13278_c0_g1, TRINITY_DN15008_c0_g1, TRINITY_DN16497_c0_g1, TRINITY_DN1700_c0_g1, TRINITY_DN17519_c0_g1, TRINITY_DN19503_c0_g2, TRINITY_DN203_c0_g1, TRINITY_DN21620_c0_g1, TRINITY_DN22240_c0_g2, TRINITY_DN22814_c0_g1, TRINITY_DN262_c0_g1, TRINITY_DN3090…	34	100	1375	9217	0.0247	1.38852e-06
map00010	Metabolism	Carbohydrate metabolism	Glycolysis / Gluconeogenesis	TRINITY_DN10826_c0_g1, TRINITY_DN12180_c0_g1, TRINITY_DN13278_c0_g1, TRINITY_DN203_c0_g1, TRINITY_DN21620_c0_g1, TRINITY_DN262_c0_g1, TRINITY_DN30904_c0_g1, TRINITY_DN41794_c0_g2, TRINITY_DN45886_c0_g2	9	100	103	9217	0.0874	1.56408e-06
map00680	Metabolism	Energy metabolism	Methane metabolism	TRINITY_DN12180_c0_g1, TRINITY_DN203_c0_g1, TRINITY_DN21620_c0_g1, TRINITY_DN262_c0_g1, TRINITY_DN41794_c0_g2, TRINITY_DN45886_c0_g2	6	100	39	9217	0.1538	3.42481e-06
map04510	Cellular Processes	Cellular community - eukaryotes	Focal adhesion	TRINITY_DN10839_c0_g1, TRINITY_DN13193_c0_g1, TRINITY_DN24483_c0_g2, TRINITY_DN46055_c0_g1, TRINITY_DN4756_c0_g2, TRINITY_DN4984_c0_g2, TRINITY_DN543_c3_g1, TRINITY_DN619_c0_g1, TRINITY_DN8265_c0_g2, TRINITY_DN8267_c0_g2, TRINITY_DN919_c0_g1	11	100	206	9217	0.0534	1.32336e-05
map05416	Human Diseases	Cardiovascular disease	Viral myocarditis	TRINITY_DN13193_c0_g1, TRINITY_DN14181_c0_g1, TRINITY_DN34089_c0_g1, TRINITY_DN436_c0_g1, TRINITY_DN4756_c0_g2, TRINITY_DN543_c3_g1, TRINITY_DN6250_c0_g1, TRINITY_DN919_c0_g1, TRINITY_DN9519_c0_g1	9	100	139	9217	0.0647	1.85138e-05
map01120	Metabolism	Global and overview maps	Microbial metabolism in diverse environments	TRINITY_DN10826_c0_g1, TRINITY_DN12180_c0_g1, TRINITY_DN12954_c0_g1, TRINITY_DN13278_c0_g1, TRINITY_DN16497_c0_g1, TRINITY_DN203_c0_g1, TRINITY_DN21620_c0_g1, TRINITY_DN262_c0_g1, TRINITY_DN30904_c0_g1, TRINITY_DN41794_c0_g2, TRINITY_DN43860_c0_g2, TRINITY_DN45886_c0_g2	12	100	264	9217	0.0455	2.65052e-05
map01200	Metabolism	Global and overview maps	Carbon metabolism	TRINITY_DN10826_c0_g1, TRINITY_DN12180_c0_g1, TRINITY_DN12954_c0_g1, TRINITY_DN16497_c0_g1, TRINITY_DN203_c0_g1, TRINITY_DN21620_c0_g1, TRINITY_DN262_c0_g1, TRINITY_DN30904_c0_g1, TRINITY_DN41794_c0_g2, TRINITY_DN45886_c0_g2	10	100	187	9217	0.0535	3.30676e-05
map01230	Metabolism	Global and overview maps	Biosynthesis of amino acids	TRINITY_DN10826_c0_g1, TRINITY_DN12180_c0_g1, TRINITY_DN16497_c0_g1, TRINITY_DN203_c0_g1, TRINITY_DN262_c0_g1, TRINITY_DN30904_c0_g1, TRINITY_DN41794_c0_g2, TRINITY_DN45886_c0_g2	8	100	116	9217	0.069	3.507e-05
map01110	Metabolism	Global and overview maps	Biosynthesis of secondary metabolites	TRINITY_DN10826_c0_g1, TRINITY_DN12180_c0_g1, TRINITY_DN12954_c0_g1, TRINITY_DN13278_c0_g1, TRINITY_DN13957_c0_g1, TRINITY_DN16497_c0_g1, TRINITY_DN203_c0_g1, TRINITY_DN21620_c0_g1, TRINITY_DN262_c0_g1, TRINITY_DN30904_c0_g1, TRINITY_DN35603_c0_g1, TRINITY_DN41794_c0_g2, TRINITY_DN43860_c0_g2, TRINITY_DN45886_c0_g2, TRINITY_DN7499_c0_g2	15	100	439	9217	0.0342	7.0621e-05
map00532	Metabolism	Glycan biosynthesis and metabolism	Glycosaminoglycan biosynthesis - chondroitin sulfate / dermatan sulfate	TRINITY_DN15012_c0_g1, TRINITY_DN3184_c0_g1, TRINITY_DN3776_c0_g1, TRINITY_DN5552_c0_g1	4	100	23	9217	0.1739	9.85909e-05
map04670	Organismal Systems	Immune system	Leukocyte transendothelial migration	TRINITY_DN10839_c0_g1, TRINITY_DN13193_c0_g1, TRINITY_DN13224_c0_g1, TRINITY_DN4756_c0_g2, TRINITY_DN543_c3_g1, TRINITY_DN619_c0_g1, TRINITY_DN8267_c0_g2, TRINITY_DN919_c0_g1	8	100	139	9217	0.0576	0.000126662
map04926	Organismal Systems	Endocrine system	Relaxin signaling pathway	TRINITY_DN13224_c0_g1, TRINITY_DN4756_c0_g2, TRINITY_DN4984_c0_g2, TRINITY_DN543_c3_g1, TRINITY_DN8265_c0_g2, TRINITY_DN919_c0_g1	6	100	79	9217	0.0759	0.000205699
map05205	Human Diseases	Cancer: overview	Proteoglycans in cancer	TRINITY_DN10560_c0_g1, TRINITY_DN13193_c0_g1, TRINITY_DN13224_c0_g1, TRINITY_DN43838_c0_g2, TRINITY_DN46055_c0_g1, TRINITY_DN4756_c0_g2, TRINITY_DN543_c3_g1, TRINITY_DN6610_c0_g1, TRINITY_DN919_c0_g1	9	100	223	9217	0.0404	0.000681384
map00230	Metabolism	Nucleotide metabolism	Purine metabolism	TRINITY_DN10007_c0_g1, TRINITY_DN10826_c0_g1, TRINITY_DN1097_c1_g1, TRINITY_DN15008_c0_g1, TRINITY_DN1700_c0_g1, TRINITY_DN22814_c0_g1, TRINITY_DN345_c2_g1, TRINITY_DN37988_c0_g1	8	100	181	9217	0.0442	0.000756833
map05412	Human Diseases	Cardiovascular disease	Arrhythmogenic right ventricular cardiomyopathy	TRINITY_DN10839_c0_g1, TRINITY_DN13193_c0_g1, TRINITY_DN4719_c0_g2, TRINITY_DN4756_c0_g2, TRINITY_DN543_c3_g1, TRINITY_DN919_c0_g1	6	100	106	9217	0.0566	0.000997982
map00030	Metabolism	Carbohydrate metabolism	Pentose phosphate pathway	TRINITY_DN12180_c0_g1, TRINITY_DN12954_c0_g1, TRINITY_DN203_c0_g1, TRINITY_DN41794_c0_g2	4	100	42	9217	0.0952	0.00106426
map05143	Human Diseases	Infectious disease: parasitic	African trypanosomiasis	TRINITY_DN50037_c0_g1, TRINITY_DN5686_c0_g2, TRINITY_DN8851_c0_g1	3	100	20	9217	0.15	0.00123545
map00051	Metabolism	Carbohydrate metabolism	Fructose and mannose metabolism	TRINITY_DN12180_c0_g1, TRINITY_DN203_c0_g1, TRINITY_DN30904_c0_g1, TRINITY_DN41794_c0_g2	4	100	44	9217	0.0909	0.00126955
map00982	Metabolism	Xenobiotics biodegradation and metabolism	Drug metabolism - cytochrome P450	TRINITY_DN10803_c0_g1, TRINITY_DN21620_c0_g1, TRINITY_DN22240_c0_g2, TRINITY_DN3310_c0_g1, TRINITY_DN36297_c0_g2	5	100	77	9217	0.0649	0.00144842
map03320	Organismal Systems	Endocrine system	PPAR signaling pathway	TRINITY_DN10564_c0_g2, TRINITY_DN40512_c0_g1, TRINITY_DN45014_c0_g1, TRINITY_DN50037_c0_g1, TRINITY_DN8870_c0_g2	5	100	78	9217	0.0641	0.00153449
map00980	Metabolism	Xenobiotics biodegradation and metabolism	Metabolism of xenobiotics by cytochrome P450	TRINITY_DN10803_c0_g1, TRINITY_DN21620_c0_g1, TRINITY_DN22240_c0_g2, TRINITY_DN3310_c0_g1, TRINITY_DN36297_c0_g2	5	100	81	9217	0.0617	0.00181536
map05204	Human Diseases	Cancer: overview	Chemical carcinogenesis - DNA adducts	TRINITY_DN10803_c0_g1, TRINITY_DN21620_c0_g1, TRINITY_DN22240_c0_g2, TRINITY_DN3310_c0_g1, TRINITY_DN36297_c0_g2	5	100	83	9217	0.0602	0.00202243
map04611	Organismal Systems	Immune system	Platelet activation	TRINITY_DN13193_c0_g1, TRINITY_DN22240_c0_g2, TRINITY_DN4756_c0_g2, TRINITY_DN4984_c0_g2, TRINITY_DN543_c3_g1, TRINITY_DN8265_c0_g2, TRINITY_DN919_c0_g1	7	100	167	9217	0.0419	0.00220381
map05225	Human Diseases	Cancer: specific types	Hepatocellular carcinoma	TRINITY_DN10803_c0_g1, TRINITY_DN13193_c0_g1, TRINITY_DN3310_c0_g1, TRINITY_DN43838_c0_g2, TRINITY_DN4756_c0_g2, TRINITY_DN543_c3_g1, TRINITY_DN919_c0_g1	7	100	171	9217	0.0409	0.00251883
map00240	Metabolism	Nucleotide metabolism	Pyrimidine metabolism	TRINITY_DN10007_c0_g1, TRINITY_DN1097_c1_g1, TRINITY_DN15008_c0_g1, TRINITY_DN1700_c0_g1, TRINITY_DN22814_c0_g1, TRINITY_DN345_c2_g1	6	100	127	9217	0.0472	0.00252036
map04810	Cellular Processes	Cell motility	Regulation of actin cytoskeleton	TRINITY_DN10839_c0_g1, TRINITY_DN13193_c0_g1, TRINITY_DN4756_c0_g2, TRINITY_DN543_c3_g1, TRINITY_DN619_c0_g1, TRINITY_DN8267_c0_g2, TRINITY_DN919_c0_g1	7	100	202	9217	0.0347	0.00628268
map00520	Metabolism	Glycan biosynthesis and metabolism	Amino sugar and nucleotide sugar metabolism	TRINITY_DN4808_c0_g1, TRINITY_DN79_c0_g1, TRINITY_DN79_c1_g1, TRINITY_DN8627_c0_g1	4	100	74	9217	0.0541	0.00840349
map05418	Human Diseases	Cardiovascular disease	Fluid shear stress and atherosclerosis	TRINITY_DN10803_c0_g1, TRINITY_DN13193_c0_g1, TRINITY_DN13224_c0_g1, TRINITY_DN3310_c0_g1, TRINITY_DN4756_c0_g2, TRINITY_DN543_c3_g1, TRINITY_DN919_c0_g1	7	100	215	9217	0.0326	0.00873394
map03020	Genetic Information Processing	Transcription	RNA polymerase	TRINITY_DN1097_c1_g1, TRINITY_DN15008_c0_g1, TRINITY_DN1700_c0_g1, TRINITY_DN22814_c0_g1	4	100	75	9217	0.0533	0.00880442
map05146	Human Diseases	Infectious disease: parasitic	Amoebiasis	TRINITY_DN10560_c0_g1, TRINITY_DN10839_c0_g1, TRINITY_DN4984_c0_g2, TRINITY_DN8265_c0_g2	4	100	76	9217	0.0526	0.00921766
map04152	Environmental Information Processing	Signal transduction	AMPK signaling pathway	TRINITY_DN10564_c0_g2, TRINITY_DN12180_c0_g1, TRINITY_DN19503_c0_g2, TRINITY_DN45014_c0_g1	4	100	79	9217	0.0506	0.0105328
map04512	Environmental Information Processing	Signaling molecules and interaction	ECM-receptor interaction	TRINITY_DN24483_c0_g2, TRINITY_DN4984_c0_g2, TRINITY_DN8265_c0_g2	3	100	43	9217	0.0698	0.0111716
map05132	Human Diseases	Infectious disease: bacterial	Salmonella infection	TRINITY_DN13193_c0_g1, TRINITY_DN46055_c0_g1, TRINITY_DN4756_c0_g2, TRINITY_DN543_c3_g1, TRINITY_DN919_c0_g1	5	100	127	9217	0.0394	0.0121977
map00710	Metabolism	Energy metabolism	Carbon fixation by Calvin cycle	TRINITY_DN203_c0_g1, TRINITY_DN30904_c0_g1, TRINITY_DN41794_c0_g2	3	100	45	9217	0.0667	0.0126472
map01220	Metabolism	Global and overview maps	Degradation of aromatic compounds	TRINITY_DN13278_c0_g1, TRINITY_DN21620_c0_g1	2	100	16	9217	0.125	0.0126664
map04979	Organismal Systems	Digestive system	Cholesterol metabolism	TRINITY_DN40512_c0_g1, TRINITY_DN50037_c0_g1, TRINITY_DN8567_c0_g1	3	100	47	9217	0.0638	0.0142292
map05206	Human Diseases	Cancer: overview	MicroRNAs in cancer	TRINITY_DN11807_c0_g1, TRINITY_DN3851_c0_g1, TRINITY_DN3851_c0_g2, TRINITY_DN4719_c0_g2, TRINITY_DN7238_c0_g2	5	100	134	9217	0.0373	0.0151009
map00910	Metabolism	Energy metabolism	Nitrogen metabolism	TRINITY_DN12028_c0_g1, TRINITY_DN209_c0_g2	2	100	19	9217	0.1053	0.0176731
map00480	Metabolism	Metabolism of other amino acids	Glutathione metabolism	TRINITY_DN10803_c0_g1, TRINITY_DN12954_c0_g1, TRINITY_DN3310_c0_g1, TRINITY_DN3989_c0_g2	4	100	93	9217	0.043	0.0182555
map04520	Cellular Processes	Cellular community - eukaryotes	Adherens junction	TRINITY_DN10839_c0_g1, TRINITY_DN13193_c0_g1, TRINITY_DN4756_c0_g2, TRINITY_DN543_c3_g1, TRINITY_DN919_c0_g1	5	100	142	9217	0.0352	0.0189482
map05169	Human Diseases	Infectious disease: viral	Epstein-Barr virus infection	TRINITY_DN10560_c0_g1, TRINITY_DN1097_c1_g1, TRINITY_DN15008_c0_g1, TRINITY_DN1700_c0_g1, TRINITY_DN22814_c0_g1, TRINITY_DN4719_c0_g2	6	100	201	9217	0.0299	0.0218912
map05230	Human Diseases	Cancer: overview	Central carbon metabolism in cancer	TRINITY_DN10826_c0_g1, TRINITY_DN12180_c0_g1, TRINITY_DN45886_c0_g2	3	100	56	9217	0.0536	0.022687
map04933	Human Diseases	Endocrine and metabolic disease	AGE-RAGE signaling pathway in diabetic complications	TRINITY_DN13224_c0_g1, TRINITY_DN4984_c0_g2, TRINITY_DN8265_c0_g2	3	100	56	9217	0.0536	0.022687
map05144	Human Diseases	Infectious disease: parasitic	Malaria	TRINITY_DN5686_c0_g2, TRINITY_DN8851_c0_g1	2	100	22	9217	0.0909	0.0233775
map04919	Organismal Systems	Endocrine system	Thyroid hormone signaling pathway	TRINITY_DN13193_c0_g1, TRINITY_DN33056_c0_g3, TRINITY_DN4756_c0_g2, TRINITY_DN543_c3_g1, TRINITY_DN919_c0_g1	5	100	151	9217	0.0331	0.0239922
map04371	Environmental Information Processing	Signal transduction	Apelin signaling pathway	TRINITY_DN4756_c0_g2, TRINITY_DN543_c3_g1, TRINITY_DN8267_c0_g2, TRINITY_DN919_c0_g1	4	100	102	9217	0.0392	0.0246936
map00900	Metabolism	Metabolism of terpenoids and polyketides	Terpenoid backbone biosynthesis	TRINITY_DN13957_c0_g1, TRINITY_DN35603_c0_g1	2	100	23	9217	0.087	0.0254254
map04390	Environmental Information Processing	Signal transduction	Hippo signaling pathway	TRINITY_DN13193_c0_g1, TRINITY_DN4756_c0_g2, TRINITY_DN50106_c0_g1, TRINITY_DN543_c3_g1, TRINITY_DN919_c0_g1	5	100	154	9217	0.0325	0.025849
map04745	Organismal Systems	Sensory system	Phototransduction - fly	TRINITY_DN13193_c0_g1, TRINITY_DN4756_c0_g2, TRINITY_DN543_c3_g1, TRINITY_DN919_c0_g1	4	100	110	9217	0.0364	0.0314385
map00720	Metabolism	Energy metabolism	Other carbon fixation pathways	TRINITY_DN16497_c0_g1, TRINITY_DN43860_c0_g2	2	100	26	9217	0.0769	0.0319837
map05216	Human Diseases	Cancer: specific types	Thyroid cancer	TRINITY_DN3851_c0_g1, TRINITY_DN3851_c0_g2	2	100	26	9217	0.0769	0.0319837
map02026	Cellular Processes	Cellular community - prokaryotes	Biofilm formation - Escherichia coli	TRINITY_DN7499_c0_g2	1	100	3	9217	0.3333	0.0322001
map00650	Metabolism	Carbohydrate metabolism	Butanoate metabolism	TRINITY_DN35603_c0_g1, TRINITY_DN50878_c0_g1	2	100	27	9217	0.0741	0.0343024
map05016	Human Diseases	Neurodegenerative disease	Huntington disease	TRINITY_DN10321_c0_g1, TRINITY_DN1097_c1_g1, TRINITY_DN15008_c0_g1, TRINITY_DN1700_c0_g1, TRINITY_DN22814_c0_g1, TRINITY_DN2349_c0_g1, TRINITY_DN23587_c0_g3	7	100	286	9217	0.0245	0.0355972
map05200	Human Diseases	Cancer: overview	Pathways in cancer	TRINITY_DN10803_c0_g1, TRINITY_DN13224_c0_g1, TRINITY_DN3310_c0_g1, TRINITY_DN3851_c0_g1, TRINITY_DN3851_c0_g2, TRINITY_DN43838_c0_g2, TRINITY_DN4984_c0_g2	7	100	286	9217	0.0245	0.0355972
map00531	Metabolism	Glycan biosynthesis and metabolism	Glycosaminoglycan degradation	TRINITY_DN11883_c0_g1, TRINITY_DN8627_c0_g1	2	100	28	9217	0.0714	0.0366846
map00983	Metabolism	Xenobiotics biodegradation and metabolism	Drug metabolism - other enzymes	TRINITY_DN10803_c0_g1, TRINITY_DN22240_c0_g2, TRINITY_DN3310_c0_g1, TRINITY_DN36297_c0_g2	4	100	116	9217	0.0345	0.0371436
map04391	Environmental Information Processing	Signal transduction	Hippo signaling pathway - fly	TRINITY_DN13193_c0_g1, TRINITY_DN4756_c0_g2, TRINITY_DN543_c3_g1, TRINITY_DN919_c0_g1	4	100	119	9217	0.0336	0.0402059
map05110	Human Diseases	Infectious disease: bacterial	Vibrio cholerae infection	TRINITY_DN13193_c0_g1, TRINITY_DN4756_c0_g2, TRINITY_DN543_c3_g1, TRINITY_DN919_c0_g1	4	100	121	9217	0.0331	0.0423253
map00626	Human Diseases	Xenobiotics biodegradation and metabolism	Naphthalene degradation	TRINITY_DN21620_c0_g1	1	100	4	9217	0.25	0.0427037
map00591	Metabolism	Lipid metabolism	Linoleic acid metabolism	TRINITY_DN22240_c0_g2, TRINITY_DN36297_c0_g2	2	100	31	9217	0.0645	0.0441961
map01524	Human Diseases	Drug resistance: antineoplastic	Platinum drug resistance	TRINITY_DN10803_c0_g1, TRINITY_DN11807_c0_g1, TRINITY_DN3310_c0_g1	3	100	73	9217	0.0411	0.044662
map04974	Organismal Systems	Digestive system	Protein digestion and absorption	TRINITY_DN24483_c0_g2, TRINITY_DN33056_c0_g3, TRINITY_DN4984_c0_g2, TRINITY_DN8265_c0_g2	4	100	124	9217	0.0323	0.0456214
map04970	Organismal Systems	Digestive system	Salivary secretion	TRINITY_DN16323_c0_g1, TRINITY_DN33056_c0_g3, TRINITY_DN8162_c0_g1	3	100	74	9217	0.0405	0.046194
map05131	Human Diseases	Infectious disease: bacterial	Shigellosis	TRINITY_DN13193_c0_g1, TRINITY_DN4756_c0_g2, TRINITY_DN543_c3_g1, TRINITY_DN919_c0_g1	4	100	125	9217	0.032	0.0467512
map04977	Organismal Systems	Digestive system	Vitamin digestion and absorption	TRINITY_DN11807_c0_g1, TRINITY_DN50037_c0_g1	2	100	33	9217	0.0606	0.0494922
Juv_8 vs Juv_c
Pathway_ID	KEGG_Level_1	KEGG_Level_2	Pathway_Name	IDs	Significant ID Number	Total Significant ID Number	Background ID Number	Total Background ID Number	Rich.Factor	P.value
map04390	Environmental Information Processing	Signal transduction	Hippo signaling pathway	TRINITY_DN13193_c0_g1, TRINITY_DN50106_c0_g1	2	11	154	9217	0.013	0.0138182
map04064	Environmental Information Processing	Signal transduction	NF-kappa B signaling pathway	TRINITY_DN7238_c0_g2	1	11	40	9217	0.025	0.0467402
map05204	Human Diseases	Cancer: overview	Chemical carcinogenesis - DNA adducts	TRINITY_DN22240_c0_g2, TRINITY_DN36297_c0_g2	2	11	83	9217	0.0241	0.00418034
map05143	Human Diseases	Infectious disease: parasitic	African trypanosomiasis	TRINITY_DN50037_c0_g1	1	11	20	9217	0.05	0.0236243
map05418	Human Diseases	Cardiovascular disease	Fluid shear stress and atherosclerosis	TRINITY_DN13193_c0_g1, TRINITY_DN5711_c0_g3	2	11	215	9217	0.0093	0.0259326
map00591	Metabolism	Lipid metabolism	Linoleic acid metabolism	TRINITY_DN22240_c0_g2, TRINITY_DN36297_c0_g2	2	11	31	9217	0.0645	0.000590895
map00140	Metabolism	Lipid metabolism	Steroid hormone biosynthesis	TRINITY_DN22240_c0_g2, TRINITY_DN36297_c0_g2	2	11	56	9217	0.0357	0.00192534
map00590	Metabolism	Lipid metabolism	Arachidonic acid metabolism	TRINITY_DN22240_c0_g2, TRINITY_DN36297_c0_g2	2	11	64	9217	0.0312	0.00250734
map00982	Metabolism	Xenobiotics biodegradation and metabolism	Drug metabolism - cytochrome P450	TRINITY_DN22240_c0_g2, TRINITY_DN36297_c0_g2	2	11	77	9217	0.026	0.00360845
map00980	Metabolism	Xenobiotics biodegradation and metabolism	Metabolism of xenobiotics by cytochrome P450	TRINITY_DN22240_c0_g2, TRINITY_DN36297_c0_g2	2	11	81	9217	0.0247	0.00398529
map00983	Metabolism	Xenobiotics biodegradation and metabolism	Drug metabolism - other enzymes	TRINITY_DN22240_c0_g2, TRINITY_DN36297_c0_g2	2	11	116	9217	0.0172	0.0080194
map00680	Metabolism	Energy metabolism	Methane metabolism	TRINITY_DN41794_c0_g2	1	11	39	9217	0.0256	0.0455963
map00030	Metabolism	Carbohydrate metabolism	Pentose phosphate pathway	TRINITY_DN41794_c0_g2	1	11	42	9217	0.0238	0.0490242
map04611	Organismal Systems	Immune system	Platelet activation	TRINITY_DN13193_c0_g1, TRINITY_DN22240_c0_g2	2	11	167	9217	0.012	0.0161209
map04626	Organismal Systems	Environmental adaptation	Plant-pathogen interaction	TRINITY_DN5711_c0_g3	1	11	28	9217	0.0357	0.0329311
map04977	Organismal Systems	Digestive system	Vitamin digestion and absorption	TRINITY_DN50037_c0_g1	1	11	33	9217	0.0303	0.0387069
Juv_7 vs Juv_c
Pathway_ID	KEGG_Level_1	KEGG_Level_2	Pathway_Name	IDs	Significant ID Number	Total Significant ID Number	Background ID Number	Total Background ID Number	Rich.Factor	P.value
map03020	Genetic Information Processing	Transcription	RNA polymerase	TRINITY_DN1097_c0_g1, TRINITY_DN1097_c1_g1, TRINITY_DN1230_c0_g1, TRINITY_DN1700_c0_g1, TRINITY_DN22741_c0_g1, TRINITY_DN2574_c0_g1, TRINITY_DN40358_c0_g1, TRINITY_DN5461_c0_g1, TRINITY_DN8284_c0_g1, TRINITY_DN986_c1_g1	10	39	75	9217	0.1333	3.60285e-13
map05168	Human Diseases	Infectious disease: viral	Herpes simplex virus 1 infection	TRINITY_DN1097_c0_g1, TRINITY_DN1097_c1_g1, TRINITY_DN1230_c0_g1, TRINITY_DN1700_c0_g1, TRINITY_DN22741_c0_g1, TRINITY_DN2574_c0_g1, TRINITY_DN40358_c0_g1, TRINITY_DN5461_c0_g1, TRINITY_DN7001_c0_g1, TRINITY_DN8284_c0_g1, TRINITY_DN986_c1_g1	11	39	175	9217	0.0629	8.91954e-11
map05169	Human Diseases	Infectious disease: viral	Epstein-Barr virus infection	TRINITY_DN1097_c0_g1, TRINITY_DN1097_c1_g1, TRINITY_DN1230_c0_g1, TRINITY_DN1700_c0_g1, TRINITY_DN22741_c0_g1, TRINITY_DN2574_c0_g1, TRINITY_DN40358_c0_g1, TRINITY_DN5461_c0_g1, TRINITY_DN7001_c0_g1, TRINITY_DN8284_c0_g1, TRINITY_DN986_c1_g1	11	39	201	9217	0.0547	3.96689e-10
map05016	Human Diseases	Neurodegenerative disease	Huntington disease	TRINITY_DN1097_c0_g1, TRINITY_DN1097_c1_g1, TRINITY_DN1230_c0_g1, TRINITY_DN1700_c0_g1, TRINITY_DN22741_c0_g1, TRINITY_DN2574_c0_g1, TRINITY_DN40358_c0_g1, TRINITY_DN5461_c0_g1, TRINITY_DN8284_c0_g1, TRINITY_DN986_c1_g1	10	39	286	9217	0.035	2.02668e-07
map05143	Human Diseases	Infectious disease: parasitic	African trypanosomiasis	TRINITY_DN50037_c0_g1, TRINITY_DN51808_c0_g1	2	39	20	9217	0.1	0.00315909
map05332	Human Diseases	Immune disease	Graft-versus-host disease	TRINITY_DN7001_c0_g1	1	39	9	9217	0.1111	0.0374596
map05204	Human Diseases	Cancer: overview	Chemical carcinogenesis - DNA adducts	TRINITY_DN22240_c0_g2, TRINITY_DN36297_c0_g2	2	39	83	9217	0.0241	0.0478936
map00240	Metabolism	Nucleotide metabolism	Pyrimidine metabolism	TRINITY_DN1097_c0_g1, TRINITY_DN1097_c1_g1, TRINITY_DN1230_c0_g1, TRINITY_DN1700_c0_g1, TRINITY_DN22741_c0_g1, TRINITY_DN2574_c0_g1, TRINITY_DN40358_c0_g1, TRINITY_DN5461_c0_g1, TRINITY_DN8284_c0_g1, TRINITY_DN986_c1_g1	10	39	127	9217	0.0787	7.82221e-11
map01100	Metabolism	Global and overview maps	Metabolic pathways	TRINITY_DN1097_c0_g1, TRINITY_DN1097_c1_g1, TRINITY_DN12174_c0_g1, TRINITY_DN1230_c0_g1, TRINITY_DN13171_c0_g1, TRINITY_DN1700_c0_g1, TRINITY_DN17860_c0_g1, TRINITY_DN1910_c0_g1, TRINITY_DN22240_c0_g2, TRINITY_DN22741_c0_g1, TRINITY_DN2574_c0_g1, TRINITY_DN2626_c0_g1, TRINITY_DN29912_c0_g2, TRINITY_DN35603_c0_g1, TRINITY_DN36297_c0_g2, TRINITY_DN40358_c0_g1, TRINITY_DN41634_c0_g2, TRINITY_DN41794…	23	39	1375	9217	0.0167	2.81613e-10
map00230	Metabolism	Nucleotide metabolism	Purine metabolism	TRINITY_DN1097_c0_g1, TRINITY_DN1097_c1_g1, TRINITY_DN1230_c0_g1, TRINITY_DN1700_c0_g1, TRINITY_DN22741_c0_g1, TRINITY_DN2574_c0_g1, TRINITY_DN40358_c0_g1, TRINITY_DN5461_c0_g1, TRINITY_DN8284_c0_g1, TRINITY_DN986_c1_g1	10	39	181	9217	0.0552	2.5826e-09
map00591	Metabolism	Lipid metabolism	Linoleic acid metabolism	TRINITY_DN12174_c0_g1, TRINITY_DN22240_c0_g2, TRINITY_DN36297_c0_g2	3	39	31	9217	0.0968	0.000290081
map00140	Metabolism	Lipid metabolism	Steroid hormone biosynthesis	TRINITY_DN1191_c0_g2, TRINITY_DN22240_c0_g2, TRINITY_DN36297_c0_g2	3	39	56	9217	0.0536	0.0016629
map00590	Metabolism	Lipid metabolism	Arachidonic acid metabolism	TRINITY_DN12174_c0_g1, TRINITY_DN22240_c0_g2, TRINITY_DN36297_c0_g2	3	39	64	9217	0.0469	0.00244176
map00561	Metabolism	Lipid metabolism	Glycerolipid metabolism	TRINITY_DN1910_c0_g1, TRINITY_DN7029_c0_g1, TRINITY_DN7930_c0_g1	3	39	68	9217	0.0441	0.00290307
map00900	Metabolism	Metabolism of terpenoids and polyketides	Terpenoid backbone biosynthesis	TRINITY_DN13957_c0_g1, TRINITY_DN35603_c0_g1	2	39	23	9217	0.087	0.00417305
map00130	Metabolism	Metabolism of cofactors and vitamins	Ubiquinone and other terpenoid-quinone biosynthesis	TRINITY_DN2626_c0_g1, TRINITY_DN41634_c0_g2	2	39	25	9217	0.08	0.00492197
map00360	Metabolism	Amino acid metabolism	Phenylalanine metabolism	TRINITY_DN2626_c0_g1, TRINITY_DN41634_c0_g2	2	39	32	9217	0.0625	0.00798741
map01110	Metabolism	Global and overview maps	Biosynthesis of secondary metabolites	TRINITY_DN12174_c0_g1, TRINITY_DN13957_c0_g1, TRINITY_DN2626_c0_g1, TRINITY_DN35603_c0_g1, TRINITY_DN41794_c0_g2, TRINITY_DN7029_c0_g1	6	39	439	9217	0.0137	0.00967067
map00380	Metabolism	Amino acid metabolism	Tryptophan metabolism	TRINITY_DN17860_c0_g1, TRINITY_DN29912_c0_g2	2	39	41	9217	0.0488	0.012893
map00300	Metabolism	Amino acid metabolism	Lysine biosynthesis	TRINITY_DN17860_c0_g1	1	39	6	9217	0.1667	0.0251276
map00982	Metabolism	Xenobiotics biodegradation and metabolism	Drug metabolism - cytochrome P450	TRINITY_DN22240_c0_g2, TRINITY_DN36297_c0_g2	2	39	77	9217	0.026	0.0418341
map00980	Metabolism	Xenobiotics biodegradation and metabolism	Metabolism of xenobiotics by cytochrome P450	TRINITY_DN22240_c0_g2, TRINITY_DN36297_c0_g2	2	39	81	9217	0.0247	0.0458394
map04975	Organismal Systems	Digestive system	Fat digestion and absorption	TRINITY_DN12174_c0_g1, TRINITY_DN1910_c0_g1, TRINITY_DN50037_c0_g1, TRINITY_DN7930_c0_g1, TRINITY_DN8870_c0_g2	5	39	45	9217	0.1111	1.12309e-06
map04979	Organismal Systems	Digestive system	Cholesterol metabolism	TRINITY_DN1910_c0_g1, TRINITY_DN24605_c0_g1, TRINITY_DN50037_c0_g1	3	39	47	9217	0.0638	0.000998613
map04974	Organismal Systems	Digestive system	Protein digestion and absorption	TRINITY_DN14023_c0_g1, TRINITY_DN7244_c0_g2, TRINITY_DN7908_c0_g1	3	39	124	9217	0.0242	0.0152697
map04972	Organismal Systems	Digestive system	Pancreatic secretion	TRINITY_DN12174_c0_g1, TRINITY_DN14023_c0_g1, TRINITY_DN7930_c0_g1	3	39	130	9217	0.0231	0.0173123
map03320	Organismal Systems	Endocrine system	PPAR signaling pathway	TRINITY_DN50037_c0_g1, TRINITY_DN8870_c0_g2	2	39	78	9217	0.0256	0.0428223

## Sheet: Table S4
Table S4. Information of genes in MF pathway
Gene_ID	Gene name	Annotation	swissprot_description	GO_Term	NOG	KOEntry	KODescription	EC	KEGG_Pathway	Pfam_description	Family
[truncated: 13 more rows]

## Sheet: Table S5
Table S5. Information of genes in 20E pathway
Gene_ID	Gene name	Annotation	swissprot_description	GO_Term	NOG	KOEntry	KODescription	EC	KEGG_Pathway	Pfam_description	Family
TRINITY_DN718_c0_g2	CHH1	-	-	-	-	-	-	-	-	-	-
[truncated: 29 more rows]

## Sheet: Table S7111
Table S7. Information of genes in KEGG pathway
[truncated: 33 more rows]

## Sheet: Table S6
Table S6. Information of genes in KEGG pathways
[truncated: 33 more rows]

## Sheet: Table S7
Table S7. FDR of modules and module size by WGCNA analysis in Neocaridina denticulata after MF treatment
[truncated: 15 more rows]

[truncated: 1 more sheets: Table S8]
